# Supplementary material for: Tiny Patch, Big Value: A Small Dry Forest Patch Supports Wildlife Conservation in Guanacaste, Costa Rica
Source: Ecol Evol. 2025 Aug 13;15(8):e71972. doi: 10.1002/ece3.71972 (PMC12349970; doi:10.1002/ece3.71972)
Supplement: Supplementary file 1 — Data S1: ece371972‐sup‐0001‐supinfo.xlsx. [file ECE3-15-e71972-s002.xlsx]

## Sheet: Full Camera Dataset (Cleaned)
Video_ID	Season	Camera	GPS_location	Zone	Date (MM/DD/YYYY)	Time (military)	Temperature (C)	Class	Species	Scientific_name	Species_Code	Coder_name	Notes
DSCF0018	Dry	8	10.3431192, -85.8403645	Sparse Forest	2024-01-18	12:59:00	34	Reptilia	Black Iguana​	Ctenosaura similis	CTSI	Faridah
DSCF0008	Dry	8	10.3431192, -85.8403645	Sparse Forest	2024-01-21	14:28:00	32	Reptilia	Black Iguana​	Ctenosaura similis	CTSI	Faridah
DSCF0004	Dry	2	10.3441519, -85.8411377	Grassland	2024-02-04	01:59:00	21	Mammalia	Coyote	Canis latrans	CALA	Faridah	Coyote 1 of 2
DSCF0004	Dry	2	10.3441519, -85.8411377	Grassland	2024-02-04	02:00:00	21	Mammalia	Coyote	Canis latrans	CALA	Faridah	Coyote 2 of 2
DSCF0002	Dry	2	10.3441519, -85.8411377	Grassland	2024-02-24	03:11:00	21	Mammalia	Coyote	Canis latrans	CALA	Faridah
DSCF0007	Dry	4	10.3442284, -85.8423366	Dense Forest	2024-01-21	20:11:00	27	Mammalia	Coyote	Canis latrans	CALA	Faridah
DSCF0008	Dry	4	10.3442284, -85.8423366	Dense Forest	2024-01-21	21:17:00	26	Mammalia	Coyote	Canis latrans	CALA	Faridah
DSCF0034	Dry	5	10.3431584, -85.8412353	Sparse Forest	2024-02-12	09:34:00	30	Mammalia	Coyote	Canis latrans	CALA	Faridah
DSCF0153	Dry	7	10.3435585, -85.8408614	Sparse Forest	2024-01-23	22:38:00	27	Mammalia	Coyote	Canis latrans	CALA	Faridah
DSCF0004	Dry	7	10.3435585, -85.8408614	Sparse Forest	2024-02-02	03:11:00	24	Mammalia	Coyote	Canis latrans	CALA	Faridah
DSCF0305	Dry	7	10.3435585, -85.8408614	Sparse Forest	2024-02-06	04:56:00	23	Mammalia	Coyote	Canis latrans	CALA	Faridah
DSCF0031	Dry	8	10.3431192, -85.8403645	Sparse Forest	2024-02-09	07:00:00	24	Mammalia	Coyote	Canis latrans	CALA	Faridah
DSCF0037	Dry	8	10.3431192, -85.8403645	Sparse Forest	2024-02-12	15:08:00	38	Mammalia	Coyote	Canis latrans	CALA	Faridah
DSCF0004	Dry	9	10.3428712, -85.8403233	Dense Forest	2024-02-09	06:59:00	24	Mammalia	Coyote	Canis latrans	CALA	Faridah
Coyote snooping	Wet	13	10.34397, -85.84109	Grassland	2021-01-10	14:38:00	25	Mammalia	Coyote	Canis latrans	CALA	Trevor	wrong time and date
Coyote in the weeds	Wet	13	10.34397, -85.84109	Grassland	2021-01-10	16:20:00	30	Mammalia	Coyote	Canis latrans	CALA	Trevor	wrong time and date
Coyote walking	Wet	13	10.34397, -85.84109	Grassland	2021-01-18	16:28:00	32	Mammalia	Coyote	Canis latrans	CALA	Trevor	wrong time and date
Coyote (canis latrans)	Wet	13	10.34397, -85.84109	Grassland	2021-01-20	13:35:00	23	Mammalia	Coyote	Canis latrans	CALA	Trevor	wrong time and date
Swift coyote	Wet	13	10.34397, -85.84109	Grassland	2021-01-20	20:29:00	41	Mammalia	Coyote	Canis latrans	CALA	Trevor	wrong time and date
Female coyote pising	Wet	13	10.34397, -85.84109	Grassland	2021-02-03	23:29:00	30	Mammalia	Coyote	Canis latrans	CALA	Trevor	wrong time and date
IMG_0034.AVI	Wet	14	10.342976, -85.840222	Sparse Forest	2024-06-22	12:48:00	31	Mammalia	Coyote	Canis latrans	CALA	Faridah
DSCF0122	Dry	3(1)	10.343943, -85.842131	Grassland	2024-01-14	21:30:00	22	Mammalia	Coyote	Canis latrans	CALA	Faridah
DSCF0021	Dry	3(1)	10.343943, -85.842131	Grassland	2024-02-04	02:04:00	21	Mammalia	Coyote	Canis latrans	CALA	Faridah	Coyote 1 of 3
DSCF0021	Dry	3(1)	10.343943, -85.842131	Grassland	2024-02-04	02:04:00	21	Mammalia	Coyote	Canis latrans	CALA	Faridah	Coyote 2 of 3
DSCF0021	Dry	3(1)	10.343943, -85.842131	Grassland	2024-02-04	02:04:00	21	Mammalia	Coyote	Canis latrans	CALA	Faridah	Coyote 3 of 3
DSCF0085	Dry	3(1)	10.343943, -85.842131	Grassland	2024-02-07	23:58:00	24	Mammalia	Coyote	Canis latrans	CALA	Faridah	Coyote 1 of 2
DSCF0085	Dry	3(1)	10.343943, -85.842131	Grassland	2024-02-07	23:58:00	24	Mammalia	Coyote	Canis latrans	CALA	Faridah	Coyote 2 of 2
DSCF0014	Dry	6(2)	10.3418385, -85.8420610	Dense Forest	2024-02-24	03:38:00	22	Mammalia	Coyote	Canis latrans	CALA	Faridah
DSCF0046	Dry	6(2)	10.3418385, -85.8420610	Dense Forest	2024-03-06	11:04:00	39	Aves	Dove/Pigeon	Columbidae sp.	COSP	Faridah	bird 1 of 2, mating
DSCF0046	Dry	6(2)	10.3418385, -85.8420610	Dense Forest	2024-03-06	11:04:00	39	Aves	Dove/Pigeon	Columbidae sp.	COSP	Faridah	bird 2 of 2, mating
IMG_0038.AVI	Wet	14	10.342976, -85.840222	Sparse Forest	2024-06-25	05:03:00	29	Aves	Gray-colored Thrush	Turdus grayi	TUGR	Faridah
DSCF0001	Dry	4	10.3442284, -85.8423366	Dense Forest	2024-01-13	01:57:00	24	Mammalia	Nine-banded Armadillo	Dasypus novemcinctus​	DANO	Faridah
DSCF0002	Dry	4	10.3442284, -85.8423366	Dense Forest	2024-01-13	04:30:00	24	Mammalia	Nine-banded Armadillo	Dasypus novemcinctus​	DANO	Faridah
DSCF0008	Dry	4	10.3442284, -85.8423366	Dense Forest	2024-02-08	02:46:00	24	Mammalia	Nine-banded Armadillo	Dasypus novemcinctus​	DANO	Faridah
Armadillo	Wet	13	10.34397, -85.84109	Grassland	2021-01-25	03:33:00	26	Mammalia	Nine-banded Armadillo	Dasypus novemcinctus	DANO	Trevor	photo ID was originally mislabeled as racoon, wrong time and date
Nine-banded armadillo.AVI	Wet	14	10.342976, -85.840222	Sparse Forest	2024-06-14	04:48:00	26	Mammalia	Nine-banded Armadillo	Dasypus novemcinctus	DANO	Faridah
IMG_0054.AVI	Wet	14	10.342976, -85.840222	Sparse Forest	2024-07-04	07:13:00	27	Mammalia	Nine-banded Armadillo	Dasypus novemcinctus	DANO	Faridah
DSCF0043	Dry	6(2)	10.3418385, -85.8420610	Dense Forest	2024-03-06	00:16:00	25	Mammalia	Nine-banded Armadillo	Dasypus novemcinctus​	DANO	Faridah
IMG_0019.AVI	Wet	14	10.342976, -85.840222	Sparse Forest	2024-06-16	08:47:00	27	Mammalia	Ocelot	Lepardus pardalis​	LEPA	Faridah
IMG_0043.AVI	Wet	14	10.342976, -85.840222	Sparse Forest	2024-07-01	09:20:00	29	Mammalia	Ocelot	Lepardus pardalis​	LEPA	Faridah
IMG_0058.AVI	Wet	14	10.342976, -85.840222	Sparse Forest	2024-07-09	01:42:00	30	Mammalia	Ocelot	Lepardus pardalis​	LEPA	Faridah
IMG_0056.AVI	Wet	14	10.342976, -85.840222	Sparse Forest	2024-07-09	12:38:00	27	Mammalia	Ocelot	Lepardus pardalis​	LEPA	Faridah
DSCF0013	Dry	8	10.3431192, -85.8403645	Sparse Forest	2024-01-17	19:19:00	28	Mammalia	Ocelot​	Lepardus pardalis​	LEPA	Faridah
IMG_0024.AVI	Wet	14	10.342976, -85.840222	Sparse Forest	2024-06-19	01:48:00	31	Mammalia	Puma	Puma concolor	PUCO	Faridah
Puma!!!!.AVI	Wet	14	10.342976, -85.840222	Sparse Forest	2024-06-23	10:01:00	31	Mammalia	Puma	Puma concolor	PUCO	Faridah
_SCF0001	Dry	2	10.3441519, -85.8411377	Grassland	2021-07-10	02:11:00	26	Mammalia	Racoon	Procyon lotor	PRLO	Faridah	I didn't record this twice because I think the same animal came back again
_SCF0002	Dry	2	10.3441519, -85.8411377	Grassland	2021-07-10	05:01:00	26	Mammalia	Racoon	Procyon lotor	PRLO	Faridah	Racoon 1 of 2
_SCF0002	Dry	2	10.3441519, -85.8411377	Grassland	2021-07-10	05:01:00	26	Mammalia	Racoon	Procyon lotor	PRLO	Faridah	Racoon 2 of 2
DSCF0002	Dry	2	10.3441519, -85.8411377	Grassland	2024-02-01	02:46:00	24	Mammalia	Racoon	Procyon lotor	PRLO	Faridah	Racoon 1 of 2
DSCF0002	Dry	2	10.3441519, -85.8411377	Grassland	2024-02-01	02:46:00	24	Mammalia	Racoon	Procyon lotor	PRLO	Faridah	Racoon 2 of 2
DSCF0001	Dry	2	10.3441519, -85.8411377	Grassland	2024-02-23	01:54:00	23	Mammalia	Racoon	Procyon lotor	PRLO	Faridah	Racoon 1 of 2
DSCF0001	Dry	2	10.3441519, -85.8411377	Grassland	2024-02-23	01:54:00	23	Mammalia	Racoon	Procyon lotor	PRLO	Faridah	Racoon 2 of 2
DSCF0007	Dry	5	10.3431584, -85.8412353	Sparse Forest	2024-01-12	04:42:00	24	Mammalia	Racoon	Procyon lotor	PRLO	Faridah
DSCF0010	Dry	5	10.3431584, -85.8412353	Sparse Forest	2024-01-13	19:04:00	26	Mammalia	Racoon	Procyon lotor	PRLO	Faridah
DSCF0011	Dry	5	10.3431584, -85.8412353	Sparse Forest	2024-01-14	03:51:00	23	Mammalia	Racoon	Procyon lotor	PRLO	Faridah
DSCF0016	Dry	5	10.3431584, -85.8412353	Sparse Forest	2024-01-16	18:44:00	27	Mammalia	Racoon	Procyon lotor	PRLO	Faridah
DSCF0017	Dry	5	10.3431584, -85.8412353	Sparse Forest	2024-01-17	00:27:00	24	Mammalia	Racoon	Procyon lotor	PRLO	Faridah
DSCF0004	Dry	5	10.3431584, -85.8412353	Sparse Forest	2024-01-19	18:19:00	28	Mammalia	Racoon	Procyon lotor	PRLO	Faridah
DSCF0012	Dry	5	10.3431584, -85.8412353	Sparse Forest	2024-01-26	04:48:00	24	Mammalia	Racoon	Procyon lotor	PRLO	Faridah
DSCF0014	Dry	5	10.3431584, -85.8412353	Sparse Forest	2024-01-27	04:41:00	23	Mammalia	Racoon	Procyon lotor	PRLO	Faridah
DSCF0007	Dry	5	10.3431584, -85.8412353	Sparse Forest	2024-02-03	03:35:00	22	Mammalia	Racoon	Procyon lotor	PRLO	Faridah
DSCF0008	Dry	5	10.3431584, -85.8412353	Sparse Forest	2024-02-04	04:49:00	22	Mammalia	Racoon	Procyon lotor	PRLO	Faridah
DSCF0010	Dry	5	10.3431584, -85.8412353	Sparse Forest	2024-02-05	19:26:00	26	Mammalia	Racoon	Procyon lotor	PRLO	Faridah
DSCF0015	Dry	5	10.3431584, -85.8412353	Sparse Forest	2024-02-07	03:26:00	23	Mammalia	Racoon	Procyon lotor	PRLO	Faridah
DSCF0018	Dry	5	10.3431584, -85.8412353	Sparse Forest	2024-02-07	05:39:00	22	Mammalia	Racoon	Procyon lotor	PRLO	Faridah
DSCF0021	Dry	5	10.3431584, -85.8412353	Sparse Forest	2024-02-07	19:26:00	26	Mammalia	Racoon	Procyon lotor	PRLO	Faridah
DSCF0026	Dry	5	10.3431584, -85.8412353	Sparse Forest	2024-02-09	19:11:00	27	Mammalia	Racoon	Procyon lotor	PRLO	Faridah
DSCF0027	Dry	5	10.3431584, -85.8412353	Sparse Forest	2024-02-10	05:15:00	23	Mammalia	Racoon	Procyon lotor	PRLO	Faridah
DSCF0029	Dry	5	10.3431584, -85.8412353	Sparse Forest	2024-02-10	19:40:00	26	Mammalia	Racoon	Procyon lotor	PRLO	Faridah
DSCF0031	Dry	5	10.3431584, -85.8412353	Sparse Forest	2024-02-11	04:19:00	24	Mammalia	Racoon	Procyon lotor	PRLO	Faridah
DSCF0038	Dry	5	10.3431584, -85.8412353	Sparse Forest	2024-02-13	21:29:00	37	Mammalia	Racoon	Procyon lotor	PRLO	Faridah
DSCF0043	Dry	5	10.3431584, -85.8412353	Sparse Forest	2024-02-14	20:58:00	26	Mammalia	Racoon	Procyon lotor	PRLO	Faridah
DSCF0044	Dry	5	10.3431584, -85.8412353	Sparse Forest	2024-02-15	05:03:00	24	Mammalia	Racoon	Procyon lotor	PRLO	Faridah
DSCF0052	Dry	5	10.3431584, -85.8412353	Sparse Forest	2024-02-16	05:11:00	25	Mammalia	Racoon	Procyon lotor	PRLO	Faridah
DSCF0053	Dry	5	10.3431584, -85.8412353	Sparse Forest	2024-02-18	20:46:00	27	Mammalia	Racoon	Procyon lotor	PRLO	Faridah	Racoon 1 of 2
DSCF0053	Dry	5	10.3431584, -85.8412353	Sparse Forest	2024-02-18	20:46:00	27	Mammalia	Racoon	Procyon lotor	PRLO	Faridah	Racoon 2 of 2
DSCF0055	Dry	5	10.3431584, -85.8412353	Sparse Forest	2024-02-19	04:24:00	25	Mammalia	Racoon	Procyon lotor	PRLO	Faridah	Racoon 1 of 2
DSCF0055	Dry	5	10.3431584, -85.8412353	Sparse Forest	2024-02-19	04:24:00	25	Mammalia	Racoon	Procyon lotor	PRLO	Faridah	Racoon 2 of 2
DSCF0057	Dry	5	10.3431584, -85.8412353	Sparse Forest	2024-02-20	04:31:00	25	Mammalia	Racoon	Procyon lotor	PRLO	Faridah
DSCF0012	Dry	5	10.3431584, -85.8412353	Sparse Forest	2024-02-24	20:31:00	26	Mammalia	Racoon	Procyon lotor	PRLO	Faridah
DSCF0013	Dry	5	10.3431584, -85.8412353	Sparse Forest	2024-02-25	05:06:00	23	Mammalia	Racoon	Procyon lotor	PRLO	Faridah
DSCF0017	Dry	5	10.3431584, -85.8412353	Sparse Forest	2024-02-27	02:31:00	24	Mammalia	Racoon	Procyon lotor	PRLO	Faridah
DSCF0018	Dry	5	10.3431584, -85.8412353	Sparse Forest	2024-02-27	04:14:00	24	Mammalia	Racoon	Procyon lotor	PRLO	Faridah
DSCF0033	Dry	5	10.3431584, -85.8412353	Sparse Forest	2024-03-03	04:40:00	23	Mammalia	Racoon	Procyon lotor	PRLO	Faridah
DSCF0036	Dry	5	10.3431584, -85.8412353	Sparse Forest	2024-03-03	05:49:00	23	Mammalia	Racoon	Procyon lotor	PRLO	Faridah	Racoon 1 of 2
DSCF0036	Dry	5	10.3431584, -85.8412353	Sparse Forest	2024-03-03	05:49:00	23	Mammalia	Racoon	Procyon lotor	PRLO	Faridah	Racoon 2 of 2
DSCF0038	Dry	5	10.3431584, -85.8412353	Sparse Forest	2024-03-04	19:08:00	27	Mammalia	Racoon	Procyon lotor	PRLO	Faridah	Racoon 1 of 2
DSCF0038	Dry	5	10.3431584, -85.8412353	Sparse Forest	2024-03-04	19:08:00	27	Mammalia	Racoon	Procyon lotor	PRLO	Faridah	Racoon 2 of 2
DSCF0039	Dry	5	10.3431584, -85.8412353	Sparse Forest	2024-03-05	21:07:00	25	Mammalia	Racoon	Procyon lotor	PRLO	Faridah
DSCF0040	Dry	5	10.3431584, -85.8412353	Sparse Forest	2024-03-06	05:03:00	22	Mammalia	Racoon	Procyon lotor	PRLO	Faridah
DSCF0042	Dry	5	10.3431584, -85.8412353	Sparse Forest	2024-03-06	21:01:00	25	Mammalia	Racoon	Procyon lotor	PRLO	Faridah
DSCF0008	Dry	8	10.3431192, -85.8403645	Sparse Forest	2024-01-12	02:28:00	25	Mammalia	Racoon	Procyon lotor	PRLO	Faridah	Racoon 1 of 2
DSCF0008	Dry	8	10.3431192, -85.8403645	Sparse Forest	2024-01-14	02:28:00	25	Mammalia	Racoon	Procyon lotor	PRLO	Faridah	Racoon 2 of 2
DSCF0009	Dry	8	10.3431192, -85.8403645	Sparse Forest	2024-01-14	19:27:00	26	Mammalia	Racoon	Procyon lotor	PRLO	Faridah
DSCF0004	Dry	8	10.3431192, -85.8403645	Sparse Forest	2024-01-20	04:18:00	25	Mammalia	Racoon	Procyon lotor	PRLO	Faridah
DSCF0023	Dry	8	10.3431192, -85.8403645	Sparse Forest	2024-01-30	20:19:00	27	Mammalia	Racoon	Procyon lotor	PRLO	Faridah	Racoon 1 of 2
DSCF0023	Dry	8	10.3431192, -85.8403645	Sparse Forest	2024-01-30	20:19:00	27	Mammalia	Racoon	Procyon lotor	PRLO	Faridah	Racoon 2 of 2
DSCF0024	Dry	8	10.3431192, -85.8403645	Sparse Forest	2024-01-30	21:22:00	26	Mammalia	Racoon	Procyon lotor	PRLO	Faridah
DSCF0023	Dry	8	10.3431192, -85.8403645	Sparse Forest	2024-02-08	05:15:00	24	Mammalia	Racoon	Procyon lotor	PRLO	Faridah	Racoon 1 of 2
DSCF0023	Dry	8	10.3431192, -85.8403645	Sparse Forest	2024-02-08	05:15:00	24	Mammalia	Racoon	Procyon lotor	PRLO	Faridah	Racoon 2 of 2
DSCF0029	Dry	8	10.3431192, -85.8403645	Sparse Forest	2024-02-09	03:47:00	24	Mammalia	Racoon	Procyon lotor	PRLO	Faridah	Racoon 1 of 2
DSCF0029	Dry	8	10.3431192, -85.8403645	Sparse Forest	2024-02-09	03:47:00	24	Mammalia	Racoon	Procyon lotor	PRLO	Faridah	Racoon 2 of 2
DSCF0062	Dry	8	10.3431192, -85.8403645	Sparse Forest	2024-02-14	22:54:00	27	Mammalia	Racoon	Procyon lotor	PRLO	Faridah	Racoon 2 of 3
DSCF0062	Dry	8	10.3431192, -85.8403645	Sparse Forest	2024-02-14	22:54:00	27	Mammalia	Racoon	Procyon lotor	PRLO	Faridah	Racoon 3 of 3
DSCF0062	Dry	8	10.3431192, -85.8403645	Sparse Forest	2024-02-14	22:54:00	27	Mammalia	Racoon	Procyon lotor	PRLO	Faridah	Racoon 1 of 3
DSCF0060	Dry	8	10.3431192, -85.8403645	Sparse Forest	2024-02-23	04:07:00	23	Mammalia	Racoon	Procyon lotor	PRLO	Faridah
DSCF0069	Dry	8	10.3431192, -85.8403645	Sparse Forest	2024-02-23	22:33:00	24	Mammalia	Racoon	Procyon lotor	PRLO	Faridah	Racoon 1 of 2
DSCF0069	Dry	8	10.3431192, -85.8403645	Sparse Forest	2024-02-23	22:34:00	24	Mammalia	Racoon	Procyon lotor	PRLO	Faridah	Racoon 2 of 2
DSCF0082	Dry	8	10.3431192, -85.8403645	Sparse Forest	2024-02-25	20:32:00	26	Mammalia	Racoon	Procyon lotor	PRLO	Faridah
DSCF0097	Dry	8	10.3431192, -85.8403645	Sparse Forest	2024-02-26	20:40:00	28	Mammalia	Racoon	Procyon lotor	PRLO	Faridah
DSCF0183	Dry	8	10.3431192, -85.8403645	Sparse Forest	2024-03-03	02:29:00	26	Mammalia	Racoon	Procyon lotor	PRLO	Faridah	Racoon 2 of 3
DSCF0183	Dry	8	10.3431192, -85.8403645	Sparse Forest	2024-03-03	02:29:00	26	Mammalia	Racoon	Procyon lotor	PRLO	Faridah	Racoon 3 of 3
DSCF0186	Dry	8	10.3431192, -85.8403645	Sparse Forest	2024-03-03	04:49:00	24	Mammalia	Racoon	Procyon lotor	PRLO	Faridah
DSCF0183	Dry	8	10.3431192, -85.8403645	Sparse Forest	2024-03-03	02:29:00	26	Mammalia	Racoon	Procyon lotor	PRLO	Faridah	Racoon 1 of 3
DSCF0190	Dry	8	10.3431192, -85.8403645	Sparse Forest	2024-03-06	04:59:00	24	Mammalia	Racoon	Procyon lotor	PRLO	Faridah	Racoon 1 of 2
DSCF0190	Dry	8	10.3431192, -85.8403645	Sparse Forest	2024-03-06	04:59:00	24	Mammalia	Racoon	Procyon lotor	PRLO	Faridah	Racoon 2 of 2
DSCF0001	Dry	9	10.3428712, -85.8403233	Dense Forest	2024-01-12	00:54:00	26	Mammalia	Racoon	Procyon lotor	PRLO	Faridah
DSCF0002	Dry	9	10.3428712, -85.8403233	Dense Forest	2024-01-14	19:26:00	26	Mammalia	Racoon	Procyon lotor	PRLO	Faridah
DSCF0005	Dry	10	10.3428006, -85.8419625	Dense Forest	2024-01-24	04:31:00	25	Mammalia	Racoon	Procyon lotor	PRLO	Faridah	Racoon 1 of 2
DSCF0005	Dry	10	10.3428006, -85.8419625	Dense Forest	2024-01-24	04:31:00	25	Mammalia	Racoon	Procyon lotor	PRLO	Faridah	Racoon 2 of 2
DSCF0076	Dry	10	10.3428006, -85.8419625	Dense Forest	2024-02-28	04:38:00	24	Mammalia	Racoon	Procyon lotor	PRLO	Faridah	Racoon 2 of 2
DSCF0014	Dry	10	10.3428006, -85.8419625	Dense Forest	2024-01-31	03:23:00	24	Mammalia	Racoon	Procyon lotor	PRLO	Faridah
DSCF0051	Dry	10	10.3428006, -85.8419625	Dense Forest	2024-02-17	03:28:00	25	Mammalia	Racoon	Procyon lotor	PRLO	Faridah	Racoon 1 of 2
DSCF0051	Dry	10	10.3428006, -85.8419625	Dense Forest	2024-02-17	03:28:00	25	Mammalia	Racoon	Procyon lotor	PRLO	Faridah	Racoon 2 of 2
DSCF0038	Dry	10	10.3428006, -85.8419625	Dense Forest	2024-02-25	00:43:00	25	Mammalia	Racoon	Procyon lotor	PRLO	Faridah
DSCF0046	Dry	10	10.3428006, -85.8419625	Dense Forest	2024-02-26	03:32:00	24	Mammalia	Racoon	Procyon lotor	PRLO	Faridah
DSCF0076	Dry	10	10.3428006, -85.8419625	Dense Forest	2024-02-28	04:38:00	24	Mammalia	Racoon	Procyon lotor	PRLO	Faridah	Racoon 1 of 2
DSCF0177	Dry	10	10.3428006, -85.8419625	Dense Forest	2024-03-03	04:36:00	23	Mammalia	Racoon	Procyon lotor	PRLO	Faridah
DSCF0119	Dry	10	10.3428006, -85.8419625	Dense Forest	2024-03-04	04:54:00	24	Mammalia	Racoon	Procyon lotor	PRLO	Faridah
DSCF0008	Dry	3(2)	10.3420479, -85.8395860	Dense Forest	2024-02-23	22:17:00	24	Mammalia	Racoon	Procyon lotor	PRLO	Faridah	Racoon 1 of 2
DSCF0008	Dry	3(2)	10.3420479, -85.8395860	Dense Forest	2024-02-23	22:17:00	24	Mammalia	Racoon	Procyon lotor	PRLO	Faridah	Racoon 2 of 2
DSCF0017	Dry	3(2)	10.3420479, -85.8395860	Dense Forest	2024-02-25	02:43:00	25	Mammalia	Racoon	Procyon lotor	PRLO	Faridah
DSCF0030	Dry	3(2)	10.3420479, -85.8395860	Dense Forest	2024-02-26	04:24:00	24	Mammalia	Racoon	Procyon lotor	PRLO	Faridah
DSCF0106	Dry	3(2)	10.3420479, -85.8395860	Dense Forest	2024-03-02	04:03:00	25	Mammalia	Racoon	Procyon lotor	PRLO	Faridah
DSCF0116	Dry	3(2)	10.3420479, -85.8395860	Dense Forest	2024-03-04	04:56:00	25	Mammalia	Racoon	Procyon lotor	PRLO	Faridah	Racoon 1 of 2
DSCF0116	Dry	3(2)	10.3420479, -85.8395860	Dense Forest	2024-03-04	04:56:00	25	Mammalia	Racoon	Procyon lotor	PRLO	Faridah	Racoon 2 of 2
DSCF0016	Dry	6(2)	10.3418385, -85.8420610	Dense Forest	2024-02-25	02:36:00	23	Mammalia	Racoon	Procyon lotor	PRLO	Faridah
DSCF0017	Dry	6(2)	10.3418385, -85.8420610	Dense Forest	2024-02-25	04:36:00	23	Mammalia	Racoon	Procyon lotor	PRLO	Faridah
DSCF0027	Dry	6(2)	10.3418385, -85.8420610	Dense Forest	2024-02-29	01:38:00	25	Mammalia	Racoon	Procyon lotor	PRLO	Faridah	Racoon 1 of 2
DSCF0027	Dry	6(2)	10.3418385, -85.8420610	Dense Forest	2024-02-29	01:38:00	25	Mammalia	Racoon	Procyon lotor	PRLO	Faridah	Racoon 2 of 2
DSCF0028	Dry	6(2)	10.3418385, -85.8420610	Dense Forest	2024-02-29	02:59:00	25	Mammalia	Racoon	Procyon lotor	PRLO	Faridah
DSCF0036	Dry	6(2)	10.3418385, -85.8420610	Dense Forest	2024-03-03	04:48:00	23	Mammalia	Racoon	Procyon lotor	PRLO	Faridah
DSCF0040	Dry	6(2)	10.3418385, -85.8420610	Dense Forest	2024-03-04	04:05:00	24	Mammalia	Racoon	Procyon lotor	PRLO	Faridah	Racoon 1 of 2
DSCF0040	Dry	6(2)	10.3418385, -85.8420610	Dense Forest	2024-03-04	04:05:00	24	Mammalia	Racoon	Procyon lotor	PRLO	Faridah	Racoon 2 of 2
DSCF0048	Dry	6(2)	10.3418385, -85.8420610	Dense Forest	2024-03-07	04:00:00	23	Mammalia	Racoon	Procyon lotor	PRLO	Faridah
DSCF0088	Dry	3(2)	10.3420479, -85.8395860	Dense Forest	2024-02-29	21:29:00	28	Mammalia	Rodent	Rodentia sp.	ROSP	Faridah
DSCF0007	Dry	2	10.3441519, -85.8411377	Grassland	2024-02-25	19:37:00	26	Mammalia	Southern Opossum	Didelphis marsupialis	DIMA	Faridah
_SCF0003	Dry	2	10.3441519, -85.8411377	Grassland	2024-07-14	02:46:00	27	Mammalia	Southern Opossum	Didelphis marsupialis	DIMA	Faridah
DSCF0003	Dry	4	10.3442284, -85.8423366	Dense Forest	2024-01-15	22:52:00	23	Mammalia	Southern Opossum	Didelphis marsupialis	DIMA	Faridah
DSCF0011	Dry	5	10.3431584, -85.8412353	Sparse Forest	2024-01-24	21:30:00	26	Mammalia	Southern Opossum	Didelphis marsupialis	DIMA	Faridah
DSCF0020	Dry	5	10.3431584, -85.8412353	Sparse Forest	2024-01-30	05:48:00	23	Mammalia	Southern Opossum	Didelphis marsupialis	DIMA	Faridah
DSCF0001	Dry	8	10.3431192, -85.8403645	Sparse Forest	2024-01-10	04:09:00	23	Mammalia	Southern Opossum	Didelphis marsupialis	DIMA	Faridah
DSCF0002	Dry	8	10.3431192, -85.8403645	Sparse Forest	2024-01-11	00:11:00	25	Mammalia	Southern Opossum	Didelphis marsupialis	DIMA	Faridah
DSCF0014	Dry	8	10.3431192, -85.8403645	Sparse Forest	2024-01-18	00:20:00	27	Mammalia	Southern Opossum	Didelphis marsupialis	DIMA	Faridah
DSCF0016	Dry	8	10.3431192, -85.8403645	Sparse Forest	2024-01-27	22:54:00	27	Mammalia	Southern Opossum	Didelphis marsupialis	DIMA	Faridah
DSCF0007	Dry	8	10.3431192, -85.8403645	Sparse Forest	2024-02-03	21:56:00	25	Mammalia	Southern Opossum	Didelphis marsupialis	DIMA	Faridah
DSCF0013	Dry	8	10.3431192, -85.8403645	Sparse Forest	2024-02-06	04:26:00	23	Mammalia	Southern Opossum	Didelphis marsupialis	DIMA	Faridah
DSCF0014	Dry	8	10.3431192, -85.8403645	Sparse Forest	2024-02-06	18:56:00	27	Mammalia	Southern Opossum	Didelphis marsupialis	DIMA	Faridah
DSCF0016	Dry	8	10.3431192, -85.8403645	Sparse Forest	2024-02-06	21:36:00	26	Mammalia	Southern Opossum	Didelphis marsupialis	DIMA	Faridah
DSCF0022	Dry	8	10.3431192, -85.8403645	Sparse Forest	2024-02-07	23:33:00	25	Mammalia	Southern Opossum	Didelphis marsupialis	DIMA	Faridah
DSCF0008	Dry	10	10.3428006, -85.8419625	Dense Forest	2024-01-25	21:21:00	28	Mammalia	Southern Opossum	Didelphis marsupialis	DIMA	Faridah
IMG_0020.AVI	Wet	14	10.342976, -85.840222	Sparse Forest	2024-06-17	04:41:00	26	Mammalia	Southern Opossum	Didelphis marsupialis	DIMA	Faridah
IMG_0023.AVI	Wet	14	10.342976, -85.840222	Sparse Forest	2024-06-18	12:17:00	27	Mammalia	Southern Opossum	Didelphis marsupialis	DIMA	Faridah
IMG_0035.AVI	Wet	14	10.342976, -85.840222	Sparse Forest	2024-06-22	07:14:00	28	Mammalia	Southern Opossum	Didelphis marsupialis	DIMA	Faridah
IMG_0036.AVI	Wet	14	10.342976, -85.840222	Sparse Forest	2024-06-22	09:05:00	27	Mammalia	Southern Opossum	Didelphis marsupialis	DIMA	Faridah
IMG_0040.AVI	Wet	14	10.342976, -85.840222	Sparse Forest	2024-06-30	07:14:00	29	Mammalia	Southern Opossum	Didelphis marsupialis	DIMA	Faridah
IMG_0052.AVI	Wet	14	10.342976, -85.840222	Sparse Forest	2024-07-02	10:52:00	26	Mammalia	Southern Opossum	Didelphis marsupialis	DIMA	Faridah
IMG_0053.AVI	Wet	14	10.342976, -85.840222	Sparse Forest	2024-07-04	06:43:00	27	Mammalia	Southern Opossum	Didelphis marsupialis	DIMA	Faridah
IMG_0055.AVI	Wet	14	10.342976, -85.840222	Sparse Forest	2024-07-07	08:09:00	28	Mammalia	Southern Opossum	Didelphis marsupialis	DIMA	Faridah
IMG_0062.AVI	Wet	14	10.342976, -85.840222	Sparse Forest	2024-07-09	08:46:00	28	Mammalia	Southern Opossum	Didelphis marsupialis	DIMA	Faridah
DSCF0046	Dry	3(2)	10.3420479, -85.8395860	Dense Forest	2024-02-27	22:10:00	27	Mammalia	Southern Opossum	Didelphis marsupialis	DIMA	Faridah
DSCF0114	Dry	3(2)	10.3420479, -85.8395860	Dense Forest	2024-03-04	02:22:00	26	Mammalia	Southern Opossum	Didelphis marsupialis	DIMA	Faridah
DSCF0042	Dry	6(2)	10.3418385, -85.8420610	Dense Forest	2024-03-05	23:46:00	25	Mammalia	Southern Opossum	Didelphis marsupialis	DIMA	Faridah
DSCF0001	Dry	2	10.3441519, -85.8411377	Grassland	2024-02-01	21:33:00	25	Mammalia	Spotted Skunk	Spilogale angustifrons	SPAN	Faridah
IMG_0042.AVI	Wet	14	10.342976, -85.840222	Sparse Forest	2024-06-30	11:18:00	27	Mammalia	Spotted Skunk	Spilogale angustifrons	SPAN	Faridah
DSCF0089	Dry	3(2)	10.3420479, -85.8395860	Dense Forest	2024-03-01	00:55:00	25	Mammalia	Spotted Skunk	Spilogale angustifrons	SPAN	Faridah
IMG_0017.AVI	Wet	14	10.342976, -85.840222	Sparse Forest	2024-06-15	01:55:00	29	Aves	Thicket Tinamous	Crypturellus cinnamomeus	CRCI	Faridah
IMG_0025.AVI	Wet	14	10.342976, -85.840222	Sparse Forest	2024-06-20	05:37:00	26	Aves	Thicket Tinamous	Crypturellus cinnamomeus	CRCI	Faridah	Tinamous 1 of 3
IMG_0025.AVI	Wet	14	10.342976, -85.840222	Sparse Forest	2024-06-20	05:37:00	26	Aves	Thicket Tinamous	Crypturellus cinnamomeus	CRCI	Faridah	Tinamous 2 of 3
IMG_0025.AVI	Wet	14	10.342976, -85.840222	Sparse Forest	2024-06-20	05:39:00	26	Aves	Thicket Tinamous	Crypturellus cinnamomeus	CRCI	Faridah	Tinamous 3 of 3
DSCF0013	Dry	10	10.3428006, -85.8419625	Dense Forest	2024-02-09	05:59:00	24	Mammalia	Variegated squirrel	Sciurus variegatoides	SCVA	Faridah
IMG_0016.AVI	Wet	14	10.342976, -85.840222	Sparse Forest	2024-06-15	05:05:00	26	Mammalia	Variegated squirrel	Sciurus variegatoides	SCVA	Faridah
IMG_0018.AVI	Wet	14	10.342976, -85.840222	Sparse Forest	2024-06-16	04:17:00	27	Mammalia	Variegated squirrel	Sciurus variegatoides	SCVA	Faridah
IMG_0029.AVI	Wet	14	10.342976, -85.840222	Sparse Forest	2024-06-21	07:26:00	27	Mammalia	Variegated squirrel	Sciurus variegatoides	SCVA	Faridah
IMG_0044.AVI	Wet	14	10.342976, -85.840222	Sparse Forest	2024-07-02	07:21:00	28	Mammalia	Variegated squirrel	Sciurus variegatoides	SCVA	Faridah
DSCF0005	Dry	4	10.3442284, -85.8423366	Dense Forest	2024-01-19	09:13:00	28	Mammalia	White tailed deer	Odocoileus virginianus	ODVI	Faridah
DSCF00011	Dry	4	10.3442284, -85.8423366	Dense Forest	2024-01-25	18:48:00	28	Mammalia	White tailed deer	Odocoileus virginianus	ODVI	Faridah
DSCF0017	Dry	4	10.3442284, -85.8423366	Dense Forest	2024-02-10	18:47:00	28	Mammalia	White tailed deer	Odocoileus virginianus​	ODVI	Faridah	Deer 2 of 2
DSCF0017	Dry	4	10.3442284, -85.8423366	Dense Forest	2024-02-10	18:47:00	28	Mammalia	White tailed deer	Odocoileus virginianus​	ODVI	Faridah	Deer 1 of 2
DSCF0027	Dry	4	10.3442284, -85.8423366	Dense Forest	2024-02-14	20:40:00	27	Mammalia	White tailed deer	Odocoileus virginianus	ODVI	Faridah
DSCF00007	Dry	4	10.3442284, -85.8423366	Dense Forest	2024-02-21	00:50:00	25	Mammalia	White tailed deer	Odocoileus virginianus	ODVI	Faridah
DSCF00020	Dry	4	10.3442284, -85.8423366	Dense Forest	2024-02-22	01:51:00	24	Mammalia	White tailed deer	Odocoileus virginianus	ODVI	Faridah
DSCF00066	Dry	4	10.3442284, -85.8423366	Dense Forest	2024-02-25	19:39:00	26	Mammalia	White tailed deer	Odocoileus virginianus	ODVI	Faridah
DSCF00131	Dry	4	10.3442284, -85.8423366	Dense Forest	2024-03-05	21:25:00	24	Mammalia	White tailed deer	Odocoileus virginianus	ODVI	Faridah
DSCF0005	Dry	5	10.3431584, -85.8412353	Sparse Forest	2024-01-09	22:02:00	24	Mammalia	White tailed deer	Odocoileus virginianus	ODVI	Faridah
DSCF0013	Dry	5	10.3431584, -85.8412353	Sparse Forest	2024-01-16	09:45:00	28	Mammalia	White tailed deer	Odocoileus virginianus	ODVI	Faridah
DSCF0006	Dry	5	10.3431584, -85.8412353	Sparse Forest	2024-01-20	18:50:00	27	Mammalia	White tailed deer	Odocoileus virginianus	ODVI	Faridah
DSCF0008	Dry	5	10.3431584, -85.8412353	Sparse Forest	2024-01-23	00:06:00	25	Mammalia	White tailed deer	Odocoileus virginianus	ODVI	Faridah
DSCF0015	Dry	5	10.3431584, -85.8412353	Sparse Forest	2024-01-27	08:32:00	26	Mammalia	White tailed deer	Odocoileus virginianus	ODVI	Faridah
DSCF0018	Dry	5	10.3431584, -85.8412353	Sparse Forest	2024-01-28	18:26:00	28	Mammalia	White tailed deer	Odocoileus virginianus	ODVI	Faridah
DSCF0026	Dry	5	10.3431584, -85.8412353	Sparse Forest	2024-01-31	09:52:00	29	Mammalia	White tailed deer	Odocoileus virginianus	ODVI	Faridah
DSCF0005	Dry	5	10.3431584, -85.8412353	Sparse Forest	2024-02-02	08:41:00	26	Mammalia	White tailed deer	Odocoileus virginianus	ODVI	Faridah	Deer 1 of 3
DSCF0005	Dry	5	10.3431584, -85.8412353	Sparse Forest	2024-02-02	08:41:00	26	Mammalia	White tailed deer	Odocoileus virginianus	ODVI	Faridah	Deer 2 of 3
DSCF0005	Dry	5	10.3431584, -85.8412353	Sparse Forest	2024-02-02	08:41:00	26	Mammalia	White tailed deer	Odocoileus virginianus	ODVI	Faridah	Deer 3 of 3
DSCF0011	Dry	5	10.3431584, -85.8412353	Sparse Forest	2024-02-06	09:09:00	26	Mammalia	White tailed deer	Odocoileus virginianus	ODVI	Faridah
DSCF0012	Dry	5	10.3431584, -85.8412353	Sparse Forest	2024-02-06	11:09:00	31	Mammalia	White tailed deer	Odocoileus virginianus	ODVI	Faridah	Deer 1 of 2
DSCF0012	Dry	5	10.3431584, -85.8412353	Sparse Forest	2024-02-06	11:09:00	31	Mammalia	White tailed deer	Odocoileus virginianus	ODVI	Faridah	Deer 2 of 2
DSCF0030	Dry	5	10.3431584, -85.8412353	Sparse Forest	2024-02-10	19:54:00	26	Mammalia	White tailed deer	Odocoileus virginianus	ODVI	Faridah
DSCF0032	Dry	5	10.3431584, -85.8412353	Sparse Forest	2024-02-11	08:17:00	26	Mammalia	White tailed deer	Odocoileus virginianus	ODVI	Faridah
DSCF0040	Dry	5	10.3431584, -85.8412353	Sparse Forest	2024-02-13	23:47:00	25	Mammalia	White tailed deer	Odocoileus virginianus	ODVI	Faridah
DSCF0010	Dry	5	10.3431584, -85.8412353	Sparse Forest	2024-02-24	08:38:00	26	Mammalia	White tailed deer	Odocoileus virginianus	ODVI	Faridah
DSCF0014	Dry	5	10.3431584, -85.8412353	Sparse Forest	2024-02-25	09:10:00	29	Mammalia	White tailed deer	Odocoileus virginianus	ODVI	Faridah
DSCF0029	Dry	5	10.3431584, -85.8412353	Sparse Forest	2024-03-01	08:13:00	27	Mammalia	White tailed deer	Odocoileus virginianus	ODVI	Faridah
DSCF0030	Dry	5	10.3431584, -85.8412353	Sparse Forest	2024-03-01	08:14:00	27	Mammalia	White tailed deer	Odocoileus virginianus	ODVI	Faridah	Deer 1 of 2
DSCF0030	Dry	5	10.3431584, -85.8412353	Sparse Forest	2024-03-01	08:14:00	27	Mammalia	White tailed deer	Odocoileus virginianus	ODVI	Faridah	Deer 2 of 2
DSCF0246	Dry	7	10.3435585, -85.8408614	Sparse Forest	2024-01-29	20:24:00	26	Mammalia	White tailed deer	Odocoileus virginianus	ODVI	Faridah
DSCF0027	Dry	7	10.3435585, -85.8408614	Sparse Forest	2024-02-03	06:22:00	22	Mammalia	White tailed deer	Odocoileus virginianus	ODVI	Faridah
DSCF0049	Dry	7	10.3435585, -85.8408614	Sparse Forest	2024-02-05	08:08:00	29	Mammalia	White tailed deer	Odocoileus virginianus	ODVI	Faridah
DSCF0103	Dry	7	10.3435585, -85.8408614	Sparse Forest	2024-02-23	06:39:00	23	Mammalia	White tailed deer	Odocoileus virginianus	ODVI	Faridah
DSCF0036	Dry	8	10.3431192, -85.8403645	Sparse Forest	2024-02-12	08:21:00	31	Mammalia	White tailed deer	Odocoileus virginianus	ODVI	Faridah
DSCF0040	Dry	8	10.3431192, -85.8403645	Sparse Forest	2024-02-14	07:31:00	28	Mammalia	White tailed deer	Odocoileus virginianus	ODVI	Faridah
DSCF0005	Dry	8	10.3431192, -85.8403645	Sparse Forest	2024-02-21	06:29:00	24	Mammalia	White tailed deer	Odocoileus virginianus	ODVI	Faridah
DSCF0067	Dry	8	10.3431192, -85.8403645	Sparse Forest	2024-02-23	18:49:00	28	Mammalia	White tailed deer	Odocoileus virginianus	ODVI	Faridah
DSCF0189	Dry	8	10.3431192, -85.8403645	Sparse Forest	2024-03-03	16:00:00	37	Mammalia	White tailed deer	Odocoileus virginianus	ODVI	Faridah
DSCF0004	Dry	9	10.3428712, -85.8403233	Dense Forest	2024-01-20	18:35:00	28	Mammalia	White tailed deer	Odocoileus virginianus	ODVI	Faridah
DSCF0008	Dry	9	10.3428712, -85.8403233	Dense Forest	2024-01-30	02:38:00	25	Mammalia	White tailed deer	Odocoileus virginianus	ODVI	Faridah
DSCF0009	Dry	9	10.3428712, -85.8403233	Dense Forest	2024-01-31	01:38:00	24	Mammalia	White tailed deer	Odocoileus virginianus	ODVI	Faridah
DSCF0005	Dry	9	10.3428712, -85.8403233	Dense Forest	2024-02-10	14:29:00	36	Mammalia	White tailed deer	Odocoileus virginianus	ODVI	Faridah
DSCF0006	Dry	9	10.3428712, -85.8403233	Dense Forest	2024-02-12	07:49:00	28	Mammalia	White tailed deer	Odocoileus virginianus	ODVI	Faridah
DSCF0008	Dry	9	10.3428712, -85.8403233	Dense Forest	2024-02-13	14:14:00	37	Mammalia	White tailed deer	Odocoileus virginianus	ODVI	Faridah
DSCF0008	Dry	9	10.3428712, -85.8403233	Dense Forest	2024-02-23	18:50:00	28	Mammalia	White tailed deer	Odocoileus virginianus	ODVI	Faridah
DSCF0011	Dry	9	10.3428712, -85.8403233	Dense Forest	2024-03-01	05:06:00	24	Mammalia	White tailed deer	Odocoileus virginianus	ODVI	Faridah
DSCF0013	Dry	9	10.3428712, -85.8403233	Dense Forest	2024-03-04	08:29:00	38	Mammalia	White tailed deer	Odocoileus virginianus	ODVI	Faridah
DSCF0014	Dry	9	10.3428712, -85.8403233	Dense Forest	2024-03-05	08:18:00	38	Mammalia	White tailed deer	Odocoileus virginianus	ODVI	Faridah
DSCF0011	Dry	10	10.3428006, -85.8419625	Dense Forest	2024-01-27	08:20:00	27	Mammalia	White tailed deer	Odocoileus virginianus	ODVI	Faridah
DSCF0014	Dry	10	10.3428006, -85.8419625	Dense Forest	2024-02-10	08:13:00	27	Mammalia	White tailed deer	Odocoileus virginianus	ODVI	Faridah
DSCF0021	Dry	10	10.3428006, -85.8419625	Dense Forest	2024-02-14	14:03:00	40	Mammalia	White tailed deer	Odocoileus virginianus	ODVI	Faridah
DSCF0090	Dry	3(2)	10.3420479, -85.8395860	Dense Forest	2024-03-01	09:29:00	35	Mammalia	White tailed deer	Odocoileus virginianus​	ODVI	Faridah
DSCF0119	Dry	3(2)	10.3420479, -85.8395860	Dense Forest	2024-03-06	08:46:00	31	Mammalia	White tailed deer	Odocoileus virginianus​	ODVI	Faridah
DSCF0038	Dry	6(2)	10.3418385, -85.8420610	Dense Forest	2024-03-03	05:53:00	22	Mammalia	White tailed deer	Odocoileus virginianus	ODVI	Faridah
Capuchin monkeys (cebus capucinus)	Wet	12	10.34342, -85.84041	Sparse Forest	2016-07-31	06:32:00	26	Mammalia	White-Face Capuchin	Cebus imitator	CEIM	Trevor	1 of 3 in video, wrong time and date
Capuchin monkeys (cebus capucinus)	Wet	12	10.34342, -85.84041	Sparse Forest	2016-07-31	06:32:00	26	Mammalia	White-Face Capuchin	Cebus imitator	CEIM	Trevor	2 of 3 in video, wrong time and date
Capuchin monkeys (cebus capucinus)	Wet	12	10.34342, -85.84041	Sparse Forest	2016-07-31	06:32:00	26	Mammalia	White-Face Capuchin	Cebus imitator	CEIM	Trevor	3 of 3 in video, wrong time and date
DSCF0003	Dry	2	10.3441519, -85.8411377	Grassland	2024-02-02	4.01	24	Mammalia	White-Nose Coati	Nasua narica	NANA	Faridah
DSCF0005	Dry	2	10.3441519, -85.8411377	Grassland	2024-02-04	06:41:00	20	Mammalia	White-Nose Coati	Nasua narica	NANA	Faridah
DSCF0003	Dry	2	10.3441519, -85.8411377	Grassland	2024-02-25	06:18:00	25	Mammalia	White-Nose Coati	Nasua narica	NANA	Faridah	Coati 1 of 5
DSCF0003	Dry	2	10.3441519, -85.8411377	Grassland	2024-02-25	06:18:00	25	Mammalia	White-Nose Coati	Nasua narica	NANA	Faridah	Coati 2 of 5
DSCF0003	Dry	2	10.3441519, -85.8411377	Grassland	2024-02-25	06:18:00	25	Mammalia	White-Nose Coati	Nasua narica	NANA	Faridah	Coati 3 of 5
DSCF0003	Dry	2	10.3441519, -85.8411377	Grassland	2024-02-25	06:18:00	25	Mammalia	White-Nose Coati	Nasua narica	NANA	Faridah	Coati 4 of 5
DSCF0003	Dry	2	10.3441519, -85.8411377	Grassland	2024-02-25	06:18:00	25	Mammalia	White-Nose Coati	Nasua narica	NANA	Faridah	Coati 5 of 5
DSCF0004	Dry	4	10.3442284, -85.8423366	Dense Forest	2024-01-18	15:09:00	33	Mammalia	White-Nose Coati	Nasua narica	NANA	Faridah	Coati 1 of 3
DSCF0004	Dry	4	10.3442284, -85.8423366	Dense Forest	2024-01-18	15:09:00	33	Mammalia	White-Nose Coati	Nasua narica	NANA	Faridah	Coati 2 of 3
DSCF0004	Dry	4	10.3442284, -85.8423366	Dense Forest	2024-01-18	15:09:00	33	Mammalia	White-Nose Coati	Nasua narica	NANA	Faridah	Coati 3 of 3
DSCF0002	Dry	4	10.3442284, -85.8423366	Dense Forest	2024-01-19	15:18:00	33	Mammalia	White-Nose Coati	Nasua narica	NANA	Faridah	Coati 1 of 4
DSCF0002	Dry	4	10.3442284, -85.8423366	Dense Forest	2024-01-19	15:18:00	33	Mammalia	White-Nose Coati	Nasua narica	NANA	Faridah	Coati 2 of 4
DSCF0002	Dry	4	10.3442284, -85.8423366	Dense Forest	2024-01-19	15:18:00	33	Mammalia	White-Nose Coati	Nasua narica	NANA	Faridah	Coati 3 of 4
DSCF0002	Dry	4	10.3442284, -85.8423366	Dense Forest	2024-01-19	15:18:00	33	Mammalia	White-Nose Coati	Nasua narica	NANA	Faridah	Coati 4 of 4
DSCF00016	Dry	4	10.3442284, -85.8423366	Dense Forest	2024-01-28	10:23:00	34	Mammalia	White-Nose Coati	Nasua narica	NANA	Faridah	Coati 1 of 6
DSCF00016	Dry	4	10.3442284, -85.8423366	Dense Forest	2024-01-28	10:23:00	34	Mammalia	White-Nose Coati	Nasua narica	NANA	Faridah	Coati 2 of 6
DSCF00016	Dry	4	10.3442284, -85.8423366	Dense Forest	2024-01-28	10:23:00	34	Mammalia	White-Nose Coati	Nasua narica	NANA	Faridah	Coati 3 of 6
DSCF00016	Dry	4	10.3442284, -85.8423366	Dense Forest	2024-01-28	10:23:00	34	Mammalia	White-Nose Coati	Nasua narica	NANA	Faridah	Coati 4 of 6
DSCF00016	Dry	4	10.3442284, -85.8423366	Dense Forest	2024-01-28	10:23:00	34	Mammalia	White-Nose Coati	Nasua narica	NANA	Faridah	Coati 5 of 6
DSCF00016	Dry	4	10.3442284, -85.8423366	Dense Forest	2024-01-28	10:23:00	34	Mammalia	White-Nose Coati	Nasua narica	NANA	Faridah	Coati 6 of 6
DSCF0003	Dry	4	10.3442284, -85.8423366	Dense Forest	2024-02-02	17:22:00	29	Mammalia	White-Nose Coati	Nasua narica	NANA	Faridah	Coati 1 of 2
DSCF0003	Dry	4	10.3442284, -85.8423366	Dense Forest	2024-02-02	17:22:00	29	Mammalia	White-Nose Coati	Nasua narica	NANA	Faridah	Coati 2 of 2
DSCF0005	Dry	4	10.3442284, -85.8423366	Dense Forest	2024-02-03	06:05:00	22	Mammalia	White-Nose Coati	Nasua narica	NANA	Faridah
DSCF0019	Dry	4	10.3442284, -85.8423366	Dense Forest	2024-02-11	16:07:00	31	Mammalia	White-Nose Coati	Nasua narica	NANA	Faridah	Coati 1 of 4
DSCF0019	Dry	4	10.3442284, -85.8423366	Dense Forest	2024-02-11	16:07:00	31	Mammalia	White-Nose Coati	Nasua narica	NANA	Faridah	Coati 2 of 4
DSCF0019	Dry	4	10.3442284, -85.8423366	Dense Forest	2024-02-11	16:07:00	31	Mammalia	White-Nose Coati	Nasua narica	NANA	Faridah	Coati 3 of 4
DSCF0019	Dry	4	10.3442284, -85.8423366	Dense Forest	2024-02-11	16:07:00	31	Mammalia	White-Nose Coati	Nasua narica	NANA	Faridah	Coati 4 of 4
DSCF00128	Dry	4	10.3442284, -85.8423366	Dense Forest	2024-03-05	15:22:00	32	Mammalia	White-Nose Coati	Nasua narica	NANA	Faridah	Coati 1 of 5
DSCF00128	Dry	4	10.3442284, -85.8423366	Dense Forest	2024-03-05	15:22:00	32	Mammalia	White-Nose Coati	Nasua narica	NANA	Faridah	Coati 2 of 5
DSCF00128	Dry	4	10.3442284, -85.8423366	Dense Forest	2024-03-05	15:22:00	32	Mammalia	White-Nose Coati	Nasua narica	NANA	Faridah	Coati 3 of 5
DSCF00128	Dry	4	10.3442284, -85.8423366	Dense Forest	2024-03-05	15:22:00	32	Mammalia	White-Nose Coati	Nasua narica	NANA	Faridah	Coati 4 of 5
DSCF00128	Dry	4	10.3442284, -85.8423366	Dense Forest	2024-03-05	15:22:00	32	Mammalia	White-Nose Coati	Nasua narica	NANA	Faridah	Coati 5 of 5
DSCF0002	Dry	5	10.3431584, -85.8412353	Sparse Forest	2024-01-09	09:16:00	26	Mammalia	White-Nose Coati	Nasua narica	NANA	Faridah	Coati 1 of 4
DSCF0002	Dry	5	10.3431584, -85.8412353	Sparse Forest	2024-01-09	09:16:00	26	Mammalia	White-Nose Coati	Nasua narica	NANA	Faridah	Coati 2 of 4
DSCF0002	Dry	5	10.3431584, -85.8412353	Sparse Forest	2024-01-09	09:16:00	26	Mammalia	White-Nose Coati	Nasua narica	NANA	Faridah	Coati 3 of 4
DSCF0002	Dry	5	10.3431584, -85.8412353	Sparse Forest	2024-01-09	09:16:00	26	Mammalia	White-Nose Coati	Nasua narica	NANA	Faridah	Coati 4 of 4
DSCF0008	Dry	5	10.3431584, -85.8412353	Sparse Forest	2024-01-13	08:59:00	27	Mammalia	White-Nose Coati	Nasua narica	NANA	Faridah	Coati 1 of 3
DSCF0008	Dry	5	10.3431584, -85.8412353	Sparse Forest	2024-01-13	08:59:00	27	Mammalia	White-Nose Coati	Nasua narica	NANA	Faridah	Coati 2 of 3
DSCF0008	Dry	5	10.3431584, -85.8412353	Sparse Forest	2024-01-13	08:59:00	27	Mammalia	White-Nose Coati	Nasua narica	NANA	Faridah	Coati 3 of 3
DSCF0014	Dry	5	10.3431584, -85.8412353	Sparse Forest	2024-01-16	11:01:00	31	Mammalia	White-Nose Coati	Nasua narica	NANA	Faridah
DSCF0015	Dry	5	10.3431584, -85.8412353	Sparse Forest	2024-01-16	17:17:00	29	Mammalia	White-Nose Coati	Nasua narica	NANA	Faridah
DSCF0021	Dry	5	10.3431584, -85.8412353	Sparse Forest	2024-01-18	06:17:00	25	Mammalia	White-Nose Coati	Nasua narica	NANA	Faridah	Coati 1 of 2
DSCF0021	Dry	5	10.3431584, -85.8412353	Sparse Forest	2024-01-18	06:17:00	25	Mammalia	White-Nose Coati	Nasua narica	NANA	Faridah	Coati 2 of 2
DSCF0022	Dry	5	10.3431584, -85.8412353	Sparse Forest	2024-01-18	16:43:00	31	Mammalia	White-Nose Coati	Nasua narica	NANA	Faridah	Coati 1 of 5
DSCF0022	Dry	5	10.3431584, -85.8412353	Sparse Forest	2024-01-18	16:43:00	31	Mammalia	White-Nose Coati	Nasua narica	NANA	Faridah	Coati 2 of 5
DSCF0022	Dry	5	10.3431584, -85.8412353	Sparse Forest	2024-01-18	16:43:00	31	Mammalia	White-Nose Coati	Nasua narica	NANA	Faridah	Coati 3 of 5
DSCF0022	Dry	5	10.3431584, -85.8412353	Sparse Forest	2024-01-18	16:43:00	31	Mammalia	White-Nose Coati	Nasua narica	NANA	Faridah	Coati 4 of 5
DSCF0022	Dry	5	10.3431584, -85.8412353	Sparse Forest	2024-01-18	16:43:00	31	Mammalia	White-Nose Coati	Nasua narica	NANA	Faridah	Coati 5 of 5
DSCF0005	Dry	5	10.3431584, -85.8412353	Sparse Forest	2024-01-20	10:29:00	31	Mammalia	White-Nose Coati	Nasua narica	NANA	Faridah
DSCF0016	Dry	5	10.3431584, -85.8412353	Sparse Forest	2024-01-27	13:22:00	34	Mammalia	White-Nose Coati	Nasua narica	NANA	Faridah	Coati 1 of 5
DSCF0016	Dry	5	10.3431584, -85.8412353	Sparse Forest	2024-01-27	13:22:00	34	Mammalia	White-Nose Coati	Nasua narica	NANA	Faridah	Coati 2 of 5
DSCF0016	Dry	5	10.3431584, -85.8412353	Sparse Forest	2024-01-27	13:22:00	34	Mammalia	White-Nose Coati	Nasua narica	NANA	Faridah	Coati 3 of 5
DSCF0016	Dry	5	10.3431584, -85.8412353	Sparse Forest	2024-01-27	13:22:00	34	Mammalia	White-Nose Coati	Nasua narica	NANA	Faridah	Coati 4 of 5
DSCF0016	Dry	5	10.3431584, -85.8412353	Sparse Forest	2024-01-27	13:22:00	34	Mammalia	White-Nose Coati	Nasua narica	NANA	Faridah	Coati 5 of 5
DSCF0019	Dry	5	10.3431584, -85.8412353	Sparse Forest	2024-01-28	15:55:00	32	Mammalia	White-Nose Coati	Nasua narica	NANA	Faridah	Coati 1 of 2
DSCF0019	Dry	5	10.3431584, -85.8412353	Sparse Forest	2024-01-28	15:55:00	32	Mammalia	White-Nose Coati	Nasua narica	NANA	Faridah	Coati 2 of 2
DSCF0022	Dry	5	10.3431584, -85.8412353	Sparse Forest	2024-01-30	12:05:00	33	Mammalia	White-Nose Coati	Nasua narica	NANA	Faridah
DSCF0024	Dry	5	10.3431584, -85.8412353	Sparse Forest	2024-01-31	07:19:00	23	Mammalia	White-Nose Coati	Nasua narica	NANA	Faridah	Coati 1 of 6
DSCF0024	Dry	5	10.3431584, -85.8412353	Sparse Forest	2024-01-31	07:19:00	23	Mammalia	White-Nose Coati	Nasua narica	NANA	Faridah	Coati 2 of 6
DSCF0024	Dry	5	10.3431584, -85.8412353	Sparse Forest	2024-01-31	07:19:00	23	Mammalia	White-Nose Coati	Nasua narica	NANA	Faridah	Coati 3 of 6
DSCF0024	Dry	5	10.3431584, -85.8412353	Sparse Forest	2024-01-31	07:19:00	23	Mammalia	White-Nose Coati	Nasua narica	NANA	Faridah	Coati 4 of 6
DSCF0024	Dry	5	10.3431584, -85.8412353	Sparse Forest	2024-01-31	07:19:00	23	Mammalia	White-Nose Coati	Nasua narica	NANA	Faridah	Coati 5 of 6
DSCF0024	Dry	5	10.3431584, -85.8412353	Sparse Forest	2024-01-31	07:19:00	23	Mammalia	White-Nose Coati	Nasua narica	NANA	Faridah	Coati 6 of 6
DSCF0028	Dry	5	10.3431584, -85.8412353	Sparse Forest	2024-02-01	06:24:00	23	Mammalia	White-Nose Coati	Nasua narica	NANA	Faridah
DSCF0029	Dry	5	10.3431584, -85.8412353	Sparse Forest	2024-02-01	07:46:00	24	Mammalia	White-Nose Coati	Nasua narica	NANA	Faridah
DSCF0013	Dry	5	10.3431584, -85.8412353	Sparse Forest	2024-02-06	14:51:00	33	Mammalia	White-Nose Coati	Nasua narica	NANA	Faridah	Coati 1 of 2
DSCF0013	Dry	5	10.3431584, -85.8412353	Sparse Forest	2024-02-06	14:51:00	33	Mammalia	White-Nose Coati	Nasua narica	NANA	Faridah	Coati 2 of 2
DSCF0014	Dry	5	10.3431584, -85.8412353	Sparse Forest	2024-02-06	16:55:00	29	Mammalia	White-Nose Coati	Nasua narica	NANA	Faridah	Coati 1 of 4
DSCF0014	Dry	5	10.3431584, -85.8412353	Sparse Forest	2024-02-06	16:55:00	29	Mammalia	White-Nose Coati	Nasua narica	NANA	Faridah	Coati 2 of 4
DSCF0014	Dry	5	10.3431584, -85.8412353	Sparse Forest	2024-02-06	16:55:00	29	Mammalia	White-Nose Coati	Nasua narica	NANA	Faridah	Coati 3 of 4
DSCF0014	Dry	5	10.3431584, -85.8412353	Sparse Forest	2024-02-06	16:55:00	29	Mammalia	White-Nose Coati	Nasua narica	NANA	Faridah	Coati 4 of 4
DSCF0020	Dry	5	10.3431584, -85.8412353	Sparse Forest	2024-02-07	09:17:00	28	Mammalia	White-Nose Coati	Nasua narica	NANA	Faridah	Coati 1 of 6
DSCF0020	Dry	5	10.3431584, -85.8412353	Sparse Forest	2024-02-07	09:17:00	28	Mammalia	White-Nose Coati	Nasua narica	NANA	Faridah	Coati 2 of 6
DSCF0020	Dry	5	10.3431584, -85.8412353	Sparse Forest	2024-02-07	09:17:00	28	Mammalia	White-Nose Coati	Nasua narica	NANA	Faridah	Coati 3 of 6
DSCF0020	Dry	5	10.3431584, -85.8412353	Sparse Forest	2024-02-07	09:17:00	28	Mammalia	White-Nose Coati	Nasua narica	NANA	Faridah	Coati 4 of 6
DSCF0020	Dry	5	10.3431584, -85.8412353	Sparse Forest	2024-02-07	09:17:00	28	Mammalia	White-Nose Coati	Nasua narica	NANA	Faridah	Coati 5 of 6
DSCF0020	Dry	5	10.3431584, -85.8412353	Sparse Forest	2024-02-07	09:17:00	28	Mammalia	White-Nose Coati	Nasua narica	NANA	Faridah	Coati 6 of 6
DSCF0024	Dry	5	10.3431584, -85.8412353	Sparse Forest	2024-02-09	17:22:00	29	Mammalia	White-Nose Coati	Nasua narica	NANA	Faridah	Coati 1 of 4
DSCF0024	Dry	5	10.3431584, -85.8412353	Sparse Forest	2024-02-09	17:22:00	29	Mammalia	White-Nose Coati	Nasua narica	NANA	Faridah	Coati 2 of 4
DSCF0024	Dry	5	10.3431584, -85.8412353	Sparse Forest	2024-02-09	17:22:00	29	Mammalia	White-Nose Coati	Nasua narica	NANA	Faridah	Coati 3 of 4
DSCF0024	Dry	5	10.3431584, -85.8412353	Sparse Forest	2024-02-09	17:23:00	29	Mammalia	White-Nose Coati	Nasua narica	NANA	Faridah	Coati 4 of 4
DSCF0016	Dry	5	10.3431584, -85.8412353	Sparse Forest	2024-02-26	08:56:00	28	Mammalia	White-Nose Coati	Nasua narica	NANA	Faridah	Coat 1 of 3
DSCF0016	Dry	5	10.3431584, -85.8412353	Sparse Forest	2024-02-26	08:56:00	28	Mammalia	White-Nose Coati	Nasua narica	NANA	Faridah	Coati 2 of 3
DSCF0016	Dry	5	10.3431584, -85.8412353	Sparse Forest	2024-02-26	08:56:00	28	Mammalia	White-Nose Coati	Nasua narica	NANA	Faridah	Coati 3 of 3
DSCF0037	Dry	5	10.3431584, -85.8412353	Sparse Forest	2024-03-04	08:01:00	26	Mammalia	White-Nose Coati	Nasua narica	NANA	Faridah	Coati 1 of 2
DSCF0037	Dry	5	10.3431584, -85.8412353	Sparse Forest	2024-03-04	08:01:00	26	Mammalia	White-Nose Coati	Nasua narica	NANA	Faridah	Coati 2 of 2
DSCF0348	Dry	7	10.3435585, -85.8408614	Sparse Forest	2024-02-01	15:09:00	35	Mammalia	White-Nose Coati	Nasua narica	NANA	Faridah
DSCF0041	Dry	7	10.3435585, -85.8408614	Sparse Forest	2024-02-04	06:47:00	22	Mammalia	White-Nose Coati	Nasua narica	NANA	Faridah	Coati 1 of 2
DSCF0041	Dry	7	10.3435585, -85.8408614	Sparse Forest	2024-02-04	06:47:00	22	Mammalia	White-Nose Coati	Nasua narica	NANA	Faridah	Coati 2 of 2
DSCF0184	Dry	7	10.3435585, -85.8408614	Sparse Forest	2024-02-14	06:05:00	26	Mammalia	White-Nose Coati	Nasua narica	NANA	Faridah	Coati 1 of 6
DSCF0184	Dry	7	10.3435585, -85.8408614	Sparse Forest	2024-02-14	06:05:00	26	Mammalia	White-Nose Coati	Nasua narica	NANA	Faridah	Coati 2 of 8
DSCF0184	Dry	7	10.3435585, -85.8408614	Sparse Forest	2024-02-14	06:05:00	26	Mammalia	White-Nose Coati	Nasua narica	NANA	Faridah	Coati 3 of 8
DSCF0184	Dry	7	10.3435585, -85.8408614	Sparse Forest	2024-02-14	06:05:00	26	Mammalia	White-Nose Coati	Nasua narica	NANA	Faridah	Coati 4 of 8
DSCF0184	Dry	7	10.3435585, -85.8408614	Sparse Forest	2024-02-14	06:05:00	26	Mammalia	White-Nose Coati	Nasua narica	NANA	Faridah	Coati 5 of 8
DSCF0184	Dry	7	10.3435585, -85.8408614	Sparse Forest	2024-02-14	06:05:00	26	Mammalia	White-Nose Coati	Nasua narica	NANA	Faridah	Coati 6 of 8
DSCF0184	Dry	7	10.3435585, -85.8408614	Sparse Forest	2024-02-14	06:05:00	26	Mammalia	White-Nose Coati	Nasua narica	NANA	Faridah	Coati 7 of 8
DSCF0184	Dry	7	10.3435585, -85.8408614	Sparse Forest	2024-02-14	06:05:00	26	Mammalia	White-Nose Coati	Nasua narica	NANA	Faridah	Coati 8 of 8
DSCF0306	Dry	7	10.3435585, -85.8408614	Sparse Forest	2024-03-06	06:02:00	23	Mammalia	White-Nose Coati	Nasua narica	NANA	Faridah	Coati 1 of 6
DSCF0306	Dry	7	10.3435585, -85.8408614	Sparse Forest	2024-03-06	06:02:00	23	Mammalia	White-Nose Coati	Nasua narica	NANA	Faridah	Coati 2 of 8
DSCF0306	Dry	7	10.3435585, -85.8408614	Sparse Forest	2024-03-06	06:02:00	23	Mammalia	White-Nose Coati	Nasua narica	NANA	Faridah	Coati 3 of 8
DSCF0306	Dry	7	10.3435585, -85.8408614	Sparse Forest	2024-03-06	06:02:00	23	Mammalia	White-Nose Coati	Nasua narica	NANA	Faridah	Coati 4 of 8
DSCF0306	Dry	7	10.3435585, -85.8408614	Sparse Forest	2024-03-06	06:02:00	23	Mammalia	White-Nose Coati	Nasua narica	NANA	Faridah	Coati 5 of 8
DSCF0306	Dry	7	10.3435585, -85.8408614	Sparse Forest	2024-03-06	06:02:00	23	Mammalia	White-Nose Coati	Nasua narica	NANA	Faridah	Coati 6 of 8
DSCF0306	Dry	7	10.3435585, -85.8408614	Sparse Forest	2024-03-06	06:02:00	23	Mammalia	White-Nose Coati	Nasua narica	NANA	Faridah	Coati 7 of 8
DSCF0306	Dry	7	10.3435585, -85.8408614	Sparse Forest	2024-03-06	06:02:00	23	Mammalia	White-Nose Coati	Nasua narica	NANA	Faridah	Coati 8 of 8
DSCF0005	Dry	8	10.3431192, -85.8403645	Sparse Forest	2024-01-11	11:21:00	33	Mammalia	White-Nose Coati	Nasua narica	NANA	Faridah
DSCF0004	Dry	8	10.3431192, -85.8403645	Sparse Forest	2024-01-12	11:20:00	33	Mammalia	White-Nose Coati	Nasua narica	NANA	Faridah
DSCF0010	Dry	8	10.3431192, -85.8403645	Sparse Forest	2024-01-16	07:44:00	28	Mammalia	White-Nose Coati	Nasua narica	NANA	Faridah
DSCF0012	Dry	8	10.3431192, -85.8403645	Sparse Forest	2024-01-17	06:32:00	25	Mammalia	White-Nose Coati	Nasua narica	NANA	Faridah	Coati 1 of 3
DSCF0012	Dry	8	10.3431192, -85.8403645	Sparse Forest	2024-01-17	06:32:00	25	Mammalia	White-Nose Coati	Nasua narica	NANA	Faridah	Coati 2 of 3
DSCF0012	Dry	8	10.3431192, -85.8403645	Sparse Forest	2024-01-17	06:32:00	25	Mammalia	White-Nose Coati	Nasua narica	NANA	Faridah	Coati 3 of 3
DSCF0015	Dry	8	10.3431192, -85.8403645	Sparse Forest	2024-01-18	08:39:00	30	Mammalia	White-Nose Coati	Nasua narica	NANA	Faridah
DSCF0005	Dry	8	10.3431192, -85.8403645	Sparse Forest	2024-01-20	07:05:00	24	Mammalia	White-Nose Coati	Nasua narica	NANA	Faridah
DSCF0006	Dry	8	10.3431192, -85.8403645	Sparse Forest	2024-01-21	08:35:00	29	Mammalia	White-Nose Coati	Nasua narica	NANA	Faridah
DSCF0010	Dry	8	10.3431192, -85.8403645	Sparse Forest	2024-01-23	09:01:00	31	Mammalia	White-Nose Coati	Nasua narica	NANA	Faridah	Coati 1 of 4
DSCF0010	Dry	8	10.3431192, -85.8403645	Sparse Forest	2024-01-23	09:01:00	31	Mammalia	White-Nose Coati	Nasua narica	NANA	Faridah	Coati 2 of 4
DSCF0010	Dry	8	10.3431192, -85.8403645	Sparse Forest	2024-01-23	09:01:00	31	Mammalia	White-Nose Coati	Nasua narica	NANA	Faridah	Coati 3 of 4
DSCF0010	Dry	8	10.3431192, -85.8403645	Sparse Forest	2024-01-23	09:01:00	31	Mammalia	White-Nose Coati	Nasua narica	NANA	Faridah	Coati 4 of 4
DSCF0012	Dry	8	10.3431192, -85.8403645	Sparse Forest	2024-01-25	07:22:00	27	Mammalia	White-Nose Coati	Nasua narica	NANA	Faridah
DSCF0014	Dry	8	10.3431192, -85.8403645	Sparse Forest	2024-01-26	08:18:00	30	Mammalia	White-Nose Coati	Nasua narica	NANA	Faridah
DSCF0018	Dry	8	10.3431192, -85.8403645	Sparse Forest	2024-01-30	09:54:00	34	Mammalia	White-Nose Coati	Nasua narica	NANA	Faridah
DSCF0021	Dry	8	10.3431192, -85.8403645	Sparse Forest	2024-01-30	12:31:00	35	Mammalia	White-Nose Coati	Nasua narica	NANA	Faridah	Coati 1 of 4
DSCF0021	Dry	8	10.3431192, -85.8403645	Sparse Forest	2024-01-30	13:31:00	35	Mammalia	White-Nose Coati	Nasua narica	NANA	Faridah	Coati 2 of 4
DSCF0021	Dry	8	10.3431192, -85.8403645	Sparse Forest	2024-01-30	14:31:00	35	Mammalia	White-Nose Coati	Nasua narica	NANA	Faridah	Coati 3 of 4
DSCF0021	Dry	8	10.3431192, -85.8403645	Sparse Forest	2024-01-30	15:31:00	35	Mammalia	White-Nose Coati	Nasua narica	NANA	Faridah	Coati 4 of 4
DSCF0028	Dry	8	10.3431192, -85.8403645	Sparse Forest	2024-01-31	16:00:00	31	Mammalia	White-Nose Coati	Nasua narica	NANA	Faridah
DSCF0003	Dry	8	10.3431192, -85.8403645	Sparse Forest	2024-02-02	07:49:00	27	Mammalia	White-Nose Coati	Nasua narica	NANA	Faridah
DSCF0005	Dry	8	10.3431192, -85.8403645	Sparse Forest	2024-02-02	23:34:00	25	Mammalia	White-Nose Coati	Nasua narica	NANA	Faridah
DSCF0006	Dry	8	10.3431192, -85.8403645	Sparse Forest	2024-02-03	04:08:00	23	Mammalia	White-Nose Coati	Nasua narica	NANA	Faridah	Coati 1 of 2
DSCF0006	Dry	8	10.3431192, -85.8403645	Sparse Forest	2024-02-03	04:08:00	23	Mammalia	White-Nose Coati	Nasua narica	NANA	Faridah	Coati 2 of 2
DSCF0009	Dry	8	10.3431192, -85.8403645	Sparse Forest	2024-02-04	07:20:00	23	Mammalia	White-Nose Coati	Nasua narica	NANA	Faridah
DSCF0010	Dry	8	10.3431192, -85.8403645	Sparse Forest	2024-02-04	08:24:00	27	Mammalia	White-Nose Coati	Nasua narica	NANA	Faridah	Coati 1 of 4
DSCF0010	Dry	8	10.3431192, -85.8403645	Sparse Forest	2024-02-04	08:24:00	27	Mammalia	White-Nose Coati	Nasua narica	NANA	Faridah	Coati 2 of 4
DSCF0010	Dry	8	10.3431192, -85.8403645	Sparse Forest	2024-02-04	08:24:00	27	Mammalia	White-Nose Coati	Nasua narica	NANA	Faridah	Coati 3 of 4
DSCF0010	Dry	8	10.3431192, -85.8403645	Sparse Forest	2024-02-04	08:24:00	27	Mammalia	White-Nose Coati	Nasua narica	NANA	Faridah	Coati 4 of 4
DSCF0011	Dry	8	10.3431192, -85.8403645	Sparse Forest	2024-02-04	11:00:00	34	Mammalia	White-Nose Coati	Nasua narica	NANA	Faridah
DSCF0012	Dry	8	10.3431192, -85.8403645	Sparse Forest	2024-02-04	13:06:00	34	Mammalia	White-Nose Coati	Nasua narica	NANA	Faridah
DSCF0019	Dry	8	10.3431192, -85.8403645	Sparse Forest	2024-02-07	15:45:00	33	Mammalia	White-Nose Coati	Nasua narica	NANA	Faridah
DSCF0087	Dry	8	10.3431192, -85.8403645	Sparse Forest	2024-02-16	16:34:00	34	Mammalia	White-Nose Coati	Nasua narica	NANA	Faridah
DSCF0003	Dry	9	10.3428712, -85.8403233	Dense Forest	2024-01-16	10:42:00	35	Mammalia	White-Nose Coati	Nasua narica	NANA	Faridah	Coati 1 of 4
DSCF0003	Dry	9	10.3428712, -85.8403233	Dense Forest	2024-01-16	10:42:00	35	Mammalia	White-Nose Coati	Nasua narica	NANA	Faridah	Coati 3 of 4
DSCF0003	Dry	9	10.3428712, -85.8403233	Dense Forest	2024-01-16	10:42:00	35	Mammalia	White-Nose Coati	Nasua narica	NANA	Faridah	Coati 4 of 4
DSCF0003	Dry	9	10.3428712, -85.8403233	Dense Forest	2024-01-16	10:42:00	35	Mammalia	White-Nose Coati	Nasua narica	NANA	Faridah	Coati 2 of 4
DSCF0004	Dry	9	10.3428712, -85.8403233	Dense Forest	2024-01-17	06:33:00	25	Mammalia	White-Nose Coati	Nasua narica	NANA	Faridah	Coati 1 of 4
DSCF0004	Dry	9	10.3428712, -85.8403233	Dense Forest	2024-01-17	06:33:00	25	Mammalia	White-Nose Coati	Nasua narica	NANA	Faridah	Coati 2 of 4
DSCF0004	Dry	9	10.3428712, -85.8403233	Dense Forest	2024-01-17	06:33:00	25	Mammalia	White-Nose Coati	Nasua narica	NANA	Faridah	Coati 3 of 4
DSCF0004	Dry	9	10.3428712, -85.8403233	Dense Forest	2024-01-17	06:33:00	25	Mammalia	White-Nose Coati	Nasua narica	NANA	Faridah	Coati 4 of 4
DSCF0005	Dry	9	10.3428712, -85.8403233	Dense Forest	2024-01-23	09:02:00	33	Mammalia	White-Nose Coati	Nasua narica	NANA	Faridah
DSCF0011	Dry	9	10.3428712, -85.8403233	Dense Forest	2024-01-31	15:59:00	32	Mammalia	White-Nose Coati	Nasua narica	NANA	Faridah
DSCF0002	Dry	9	10.3428712, -85.8403233	Dense Forest	2024-02-21	17:11:00	31	Mammalia	White-Nose Coati	Nasua narica	NANA	Faridah	Coati 1 of 2
DSCF0002	Dry	9	10.3428712, -85.8403233	Dense Forest	2024-02-21	17:11:00	31	Mammalia	White-Nose Coati	Nasua narica	NANA	Faridah	Coati 2 of 2
DSCF0001	Dry	10	10.3428006, -85.8419625	Dense Forest	2024-01-11	07:53:00	25	Mammalia	White-Nose Coati	Nasua narica	NANA	Faridah
DSCF0003	Dry	10	10.3428006, -85.8419625	Dense Forest	2024-01-12	14:11:00	32	Mammalia	White-Nose Coati	Nasua narica	NANA	Faridah	Coati 1 of 2
DSCF0003	Dry	10	10.3428006, -85.8419625	Dense Forest	2024-01-12	14:11:00	32	Mammalia	White-Nose Coati	Nasua narica	NANA	Faridah	Coati 2 of 2
DSCF0004	Dry	10	10.3428006, -85.8419625	Dense Forest	2024-01-22	06:39:00	25	Mammalia	White-Nose Coati	Nasua narica	NANA	Faridah
DSCF0006	Dry	10	10.3428006, -85.8419625	Dense Forest	2024-01-25	09:21:00	32	Mammalia	White-Nose Coati	Nasua narica	NANA	Faridah
DSCF0007	Dry	10	10.3428006, -85.8419625	Dense Forest	2024-01-25	16:34:00	34	Mammalia	White-Nose Coati	Nasua narica	NANA	Faridah
DSCF0009	Dry	10	10.3428006, -85.8419625	Dense Forest	2024-01-26	10:19:00	33	Mammalia	White-Nose Coati	Nasua narica	NANA	Faridah
DSCF0013	Dry	10	10.3428006, -85.8419625	Dense Forest	2024-01-28	10:12:00	33	Mammalia	White-Nose Coati	Nasua narica	NANA	Faridah
DSCF0004	Dry	10	10.3428006, -85.8419625	Dense Forest	2024-02-03	10:01:00	31	Mammalia	White-Nose Coati	Nasua narica	NANA	Faridah
DSCF0006	Dry	10	10.3428006, -85.8419625	Dense Forest	2024-02-03	13:25:00	34	Mammalia	White-Nose Coati	Nasua narica	NANA	Faridah
DSCF0007	Dry	10	10.3428006, -85.8419625	Dense Forest	2024-02-04	14:43:00	32	Mammalia	White-Nose Coati	Nasua narica	NANA	Faridah
DSCF0012	Dry	10	10.3428006, -85.8419625	Dense Forest	2024-02-07	06:03:00	23	Mammalia	White-Nose Coati	Nasua narica	NANA	Faridah	Coati 1 of 3
DSCF0012	Dry	10	10.3428006, -85.8419625	Dense Forest	2024-02-07	06:03:00	23	Mammalia	White-Nose Coati	Nasua narica	NANA	Faridah	Coati 2 of 3
DSCF0012	Dry	10	10.3428006, -85.8419625	Dense Forest	2024-02-07	06:03:00	23	Mammalia	White-Nose Coati	Nasua narica	NANA	Faridah	Coati 3 of 3
DSCF0017	Dry	10	10.3428006, -85.8419625	Dense Forest	2024-02-12	14:38:00	36	Mammalia	White-Nose Coati	Nasua narica	NANA	Faridah	Coati 1 of 2
DSCF0017	Dry	10	10.3428006, -85.8419625	Dense Forest	2024-02-12	14:38:00	36	Mammalia	White-Nose Coati	Nasua narica	NANA	Faridah	Coati 2 of 2
DSCF0019	Dry	10	10.3428006, -85.8419625	Dense Forest	2024-02-13	05:48:00	24	Mammalia	White-Nose Coati	Nasua narica	NANA	Faridah	Coati 1 of 3
DSCF0019	Dry	10	10.3428006, -85.8419625	Dense Forest	2024-02-13	05:48:00	24	Mammalia	White-Nose Coati	Nasua narica	NANA	Faridah	Coati 2 of 3
DSCF0019	Dry	10	10.3428006, -85.8419625	Dense Forest	2024-02-13	05:48:00	24	Mammalia	White-Nose Coati	Nasua narica	NANA	Faridah	Coati 3 of 3
DSCF0035	Dry	10	10.3428006, -85.8419625	Dense Forest	2024-02-24	06:00:00	22	Mammalia	White-Nose Coati	Nasua narica	NANA	Faridah	Coati 1 of 3
DSCF0035	Dry	10	10.3428006, -85.8419625	Dense Forest	2024-02-24	06:00:00	22	Mammalia	White-Nose Coati	Nasua narica	NANA	Faridah	Coati 2 of 3
DSCF0035	Dry	10	10.3428006, -85.8419625	Dense Forest	2024-02-24	06:00:00	22	Mammalia	White-Nose Coati	Nasua narica	NANA	Faridah	Coati 3 of 3
Coati tail	Wet	11	10.34342, -85.84093	Sparse Forest	2021-01-07	18:56:00	31	Mammalia	White-Nose Coati	Nasua narica	NANA	Trevor	wrong time and date
Coatis family	Wet	12	10.34342, -85.84041	Sparse Forest	2016-08-05	14:18:00	27	Mammalia	White-Nose Coati	Nasua narica	NANA	Trevor	1 of 10 in video, wrong time and date
Coatis family	Wet	12	10.34342, -85.84041	Sparse Forest	2016-08-05	14:18:00	27	Mammalia	White-Nose Coati	Nasua narica	NANA	Trevor	2 of 10 in video, wrong time and date
Coatis family	Wet	12	10.34342, -85.84041	Sparse Forest	2016-08-05	14:18:00	27	Mammalia	White-Nose Coati	Nasua narica	NANA	Trevor	3 of 10 in video, wrong time and date
Coatis family	Wet	12	10.34342, -85.84041	Sparse Forest	2016-08-05	14:18:00	27	Mammalia	White-Nose Coati	Nasua narica	NANA	Trevor	4 of 10 in video, wrong time and date
Coatis family	Wet	12	10.34342, -85.84041	Sparse Forest	2016-08-05	14:18:00	27	Mammalia	White-Nose Coati	Nasua narica	NANA	Trevor	5 of 10 in video, wrong time and date
Coatis family	Wet	12	10.34342, -85.84041	Sparse Forest	2016-08-05	14:18:00	27	Mammalia	White-Nose Coati	Nasua narica	NANA	Trevor	6 of 10 in video, wrong time and date
Coatis family	Wet	12	10.34342, -85.84041	Sparse Forest	2016-08-05	14:18:00	27	Mammalia	White-Nose Coati	Nasua narica	NANA	Trevor	7 of 10 in video, wrong time and date
Coatis family	Wet	12	10.34342, -85.84041	Sparse Forest	2016-08-05	14:18:00	27	Mammalia	White-Nose Coati	Nasua narica	NANA	Trevor	8 of 10 in video, wrong time and date
Coatis family	Wet	12	10.34342, -85.84041	Sparse Forest	2016-08-05	14:18:00	27	Mammalia	White-Nose Coati	Nasua narica	NANA	Trevor	9 of 10 in video, wrong time and date
Coatis family	Wet	12	10.34342, -85.84041	Sparse Forest	2016-08-05	14:18:00	27	Mammalia	White-Nose Coati	Nasua narica	NANA	Trevor	10 of 10 in video, wrong time and date
Coati snooping	Wet	12	10.34342, -85.84041	Sparse Forest	2016-08-10	08:26:00	28	Mammalia	White-Nose Coati	Nasua narica	NANA	Trevor	wrong time and date
Coati eating	Wet	13	10.34397, -85.84109	Grassland	2021-01-25	21:13:00	35	Mammalia	White-Nose Coati	Nasua narica	NANA	Trevor	wrong time and date
IMG_0059.AVI	Wet	14	10.342976, -85.840222	Sparse Forest	2024-07-09	01:43:00	30	Mammalia	White-Nose Coati	Nasua narica	NANA	Faridah	Coati 1 of 24
IMG_0059.AVI	Wet	14	10.342976, -85.840222	Sparse Forest	2024-07-09	01:43:00	30	Mammalia	White-Nose Coati	Nasua narica	NANA	Faridah	Coati 2 of 24
IMG_0059.AVI	Wet	14	10.342976, -85.840222	Sparse Forest	2024-07-09	01:43:00	30	Mammalia	White-Nose Coati	Nasua narica	NANA	Faridah	Coati 3 of 24
IMG_0059.AVI	Wet	14	10.342976, -85.840222	Sparse Forest	2024-07-09	01:43:00	30	Mammalia	White-Nose Coati	Nasua narica	NANA	Faridah	Coati 4 of 24
IMG_0059.AVI	Wet	14	10.342976, -85.840222	Sparse Forest	2024-07-09	01:43:00	30	Mammalia	White-Nose Coati	Nasua narica	NANA	Faridah	Coati 5 of 24
IMG_0059.AVI	Wet	14	10.342976, -85.840222	Sparse Forest	2024-07-09	01:43:00	30	Mammalia	White-Nose Coati	Nasua narica	NANA	Faridah	Coati 6 of 24
IMG_0059.AVI	Wet	14	10.342976, -85.840222	Sparse Forest	2024-07-09	01:43:00	30	Mammalia	White-Nose Coati	Nasua narica	NANA	Faridah	Coati 7 of 24
IMG_0059.AVI	Wet	14	10.342976, -85.840222	Sparse Forest	2024-07-09	01:43:00	30	Mammalia	White-Nose Coati	Nasua narica	NANA	Faridah	Coati 8 of 24
IMG_0059.AVI	Wet	14	10.342976, -85.840222	Sparse Forest	2024-07-09	01:43:00	30	Mammalia	White-Nose Coati	Nasua narica	NANA	Faridah	Coati 9 of 24
IMG_0059.AVI	Wet	14	10.342976, -85.840222	Sparse Forest	2024-07-09	01:43:00	30	Mammalia	White-Nose Coati	Nasua narica	NANA	Faridah	Coati 10 of 24
IMG_0059.AVI	Wet	14	10.342976, -85.840222	Sparse Forest	2024-07-09	01:43:00	30	Mammalia	White-Nose Coati	Nasua narica	NANA	Faridah	Coati 11 of 24
IMG_0059.AVI	Wet	14	10.342976, -85.840222	Sparse Forest	2024-07-09	01:43:00	30	Mammalia	White-Nose Coati	Nasua narica	NANA	Faridah	Coati 12 of 24
IMG_0059.AVI	Wet	14	10.342976, -85.840222	Sparse Forest	2024-07-09	01:43:00	30	Mammalia	White-Nose Coati	Nasua narica	NANA	Faridah	Coati 13 of 24
IMG_0059.AVI	Wet	14	10.342976, -85.840222	Sparse Forest	2024-07-09	01:43:00	30	Mammalia	White-Nose Coati	Nasua narica	NANA	Faridah	Coati 14 of 24
IMG_0059.AVI	Wet	14	10.342976, -85.840222	Sparse Forest	2024-07-09	01:43:00	30	Mammalia	White-Nose Coati	Nasua narica	NANA	Faridah	Coati 15 of 24
IMG_0059.AVI	Wet	14	10.342976, -85.840222	Sparse Forest	2024-07-09	01:43:00	30	Mammalia	White-Nose Coati	Nasua narica	NANA	Faridah	Ciati 16 of 24
IMG_0059.AVI	Wet	14	10.342976, -85.840222	Sparse Forest	2024-07-09	01:43:00	30	Mammalia	White-Nose Coati	Nasua narica	NANA	Faridah	Coati 17 of 24
IMG_0059.AVI	Wet	14	10.342976, -85.840222	Sparse Forest	2024-07-09	01:43:00	30	Mammalia	White-Nose Coati	Nasua narica	NANA	Faridah	Coati 18 of 24
IMG_0059.AVI	Wet	14	10.342976, -85.840222	Sparse Forest	2024-07-09	01:43:00	30	Mammalia	White-Nose Coati	Nasua narica	NANA	Faridah	Coati 19 of 24
IMG_0059.AVI	Wet	14	10.342976, -85.840222	Sparse Forest	2024-07-09	01:43:00	30	Mammalia	White-Nose Coati	Nasua narica	NANA	Faridah	Coati 20 of 24
IMG_0059.AVI	Wet	14	10.342976, -85.840222	Sparse Forest	2024-07-09	01:43:00	30	Mammalia	White-Nose Coati	Nasua narica	NANA	Faridah	Coati 21 of 24
IMG_0059.AVI	Wet	14	10.342976, -85.840222	Sparse Forest	2024-07-09	01:43:00	30	Mammalia	White-Nose Coati	Nasua narica	NANA	Faridah	Coati 22 of 24
IMG_0059.AVI	Wet	14	10.342976, -85.840222	Sparse Forest	2024-07-09	01:43:00	30	Mammalia	White-Nose Coati	Nasua narica	NANA	Faridah	Coati 23 of 24
IMG_0059.AVI	Wet	14	10.342976, -85.840222	Sparse Forest	2024-07-09	01:43:00	30	Mammalia	White-Nose Coati	Nasua narica	NANA	Faridah	Coati 24 of 24
DSCF0026	Dry	3(2)	10.3420479, -85.8395860	Dense Forest	2024-02-25	16:47:00	33	Mammalia	White-Nose Coati	Nasua narica	NANA	Faridah	Coati 1 of 4
DSCF0026	Dry	3(2)	10.3420479, -85.8395860	Dense Forest	2024-02-25	16:47:00	33	Mammalia	White-Nose Coati	Nasua narica	NANA	Faridah	Coati 2 of 4
DSCF0026	Dry	3(2)	10.3420479, -85.8395860	Dense Forest	2024-02-25	16:47:00	33	Mammalia	White-Nose Coati	Nasua narica	NANA	Faridah	Coati 3 of 4
DSCF0026	Dry	3(2)	10.3420479, -85.8395860	Dense Forest	2024-02-25	16:47:00	33	Mammalia	White-Nose Coati	Nasua narica	NANA	Faridah	Coati 4 of 4
DSCF0008	Dry	6(2)	10.3418385, -85.8420610	Dense Forest	2024-02-22	16:42:00	32	Mammalia	White-Nose Coati	Nasua narica	NANA	Faridah	Coati 1 of 2
DSCF0008	Dry	6(2)	10.3418385, -85.8420610	Dense Forest	2024-02-22	16:42:00	32	Mammalia	White-Nose Coati	Nasua narica	NANA	Faridah	Coati 2 of 2

## Sheet: Trapping Data
Sparse Forest	Dense Forest	Grassland
257	255	132
143	65	15
64	29	8
30	25	7
20	5	2
7	4	1
5	4	1
4	2	0
4	1	0
3	1	0
2	1	0
2	0	0
2	0	0
1	0	0
1	0	0

## Sheet: Murren Dry Season Richness
Date	Zone	Total Richness	Active Camera	Average Richness
2024-01-08	Dense Forest	0	1	0
2024-01-09	Dense Forest	0	1	0
2024-01-10	Dense Forest	0	1	0
2024-01-11	Dense Forest	1	2	0.5
2024-01-12	Dense Forest	1	2	0.5
2024-01-13	Dense Forest	0	2	0
2024-01-14	Dense Forest	1	2	0.5
2024-01-15	Dense Forest	1	2	0.5
2024-01-16	Dense Forest	1	2	0.5
2024-01-17	Dense Forest	1	2	0.5
2024-01-18	Dense Forest	1	2	0.5
2024-01-19	Dense Forest	2	2	1
2024-01-20	Dense Forest	1	2	0.5
2024-01-21	Dense Forest	1	2	0.5
2024-01-22	Dense Forest	1	2	0.5
2024-01-23	Dense Forest	1	2	0.5
2024-01-24	Dense Forest	1	2	0.5
2024-01-25	Dense Forest	3	2	1.5
2024-01-26	Dense Forest	1	2	0.5
2024-01-27	Dense Forest	1	2	0.5
2024-01-28	Dense Forest	1	2	0.5
2024-01-29	Dense Forest	0	2	0
2024-01-30	Dense Forest	1	2	0.5
2024-01-31	Dense Forest	3	2	1.5
2024-02-01	Dense Forest	0	2	0
2024-02-02	Dense Forest	1	2	0.5
2024-02-03	Dense Forest	2	2	1
2024-02-04	Dense Forest	1	2	0.5
2024-02-05	Dense Forest	0	2	0
2024-02-06	Dense Forest	0	2	0
2024-02-07	Dense Forest	1	2	0.5
2024-02-08	Dense Forest	1	2	0.5
2024-02-09	Dense Forest	2	2	1
2024-02-10	Dense Forest	1	2	0.5
2024-02-11	Dense Forest	1	2	0.5
2024-02-12	Dense Forest	2	2	1
2024-02-13	Dense Forest	2	2	1
2024-02-14	Dense Forest	1	2	0.5
2024-02-15	Dense Forest	0	2	0
2024-02-16	Dense Forest	0	2	0
2024-02-17	Dense Forest	1	2	0.5
2024-02-18	Dense Forest	0	2	0
2024-02-19	Dense Forest	0	2	0
2024-02-20	Dense Forest	0	2	0
2024-02-21	Dense Forest	2	2	1
2024-02-23	Dense Forest	2	4	0.5
2024-02-23	Dense Forest	2	4	0.5
2024-02-24	Dense Forest	2	4	0.5
2024-02-25	Dense Forest	3	4	0.75
2024-02-26	Dense Forest	1	4	0.25
2024-02-27	Dense Forest	1	4	0.25
2024-02-28	Dense Forest	1	4	0.25
2024-02-29	Dense Forest	2	4	0.5
2024-03-01	Dense Forest	2	4	0.5
2024-03-02	Dense Forest	1	4	0.25
2024-03-03	Dense Forest	2	4	0.5
2024-03-04	Dense Forest	3	4	0.75
2024-03-05	Dense Forest	3	4	0.75
2024-03-06	Dense Forest	3	4	0.75
2024-03-07	Dense Forest	1	4	0.25
2024-01-08	Grassland	0	1	0
2024-01-09	Grassland	0	1	0
2024-01-10	Grassland	0	1	0
2024-01-11	Grassland	0	2	0
2024-01-12	Grassland	0	2	0
2024-01-13	Grassland	0	2	0
2024-01-14	Grassland	1	2	0.5
2024-01-15	Grassland	1	2	0.5
2024-01-16	Grassland	0	2	0
2024-01-17	Grassland	0	2	0
2024-01-18	Grassland	0	2	0
2024-01-19	Grassland	2	2	1
2024-01-20	Grassland	0	2	0
2024-01-21	Grassland	0	2	0
2024-01-22	Grassland	0	2	0
2024-01-23	Grassland	0	2	0
2024-01-24	Grassland	0	2	0
2024-01-25	Grassland	0	2	0
2024-01-26	Grassland	0	2	0
2024-01-27	Grassland	0	2	0
2024-01-28	Grassland	0	2	0
2024-01-29	Grassland	0	2	0
2024-01-30	Grassland	0	2	0
2024-01-31	Grassland	0	2	0
2024-02-01	Grassland	2	2	1
2024-02-02	Grassland	1	3	0.333333
2024-02-03	Grassland	0	2	0
2024-02-04	Grassland	2	2	1
2024-02-05	Grassland	0	2	0
2024-02-06	Grassland	0	2	0
2024-02-07	Grassland	1	2	0.5
2024-02-08	Grassland	0	2	0
2024-02-09	Grassland	0	2	0
2024-02-10	Grassland	0	2	0
2024-02-11	Grassland	0	2	0
2024-02-12	Grassland	0	2	0
2024-02-13	Grassland	0	2	0
2024-02-14	Grassland	0	2	0
2024-02-15	Grassland	0	2	0
2024-02-16	Grassland	0	2	0
2024-02-17	Grassland	0	2	0
2024-02-18	Grassland	0	2	0
2024-02-19	Grassland	0	2	0
2024-02-20	Grassland	0	2	0
2024-02-21	Grassland	0	2	0
2024-02-23	Grassland	1	1	1
2024-02-24	Grassland	0	2	0
2024-02-24	Grassland	1	1	1
2024-02-25	Grassland	2	1	2
2024-02-26	Grassland	0	1	0
2024-02-27	Grassland	0	1	0
2024-02-28	Grassland	0	1	0
2024-02-29	Grassland	0	1	0
2024-03-01	Grassland	0	1	0
2024-03-02	Grassland	0	1	0
2024-03-03	Grassland	0	1	0
2024-03-04	Grassland	0	1	0
2024-03-05	Grassland	0	1	0
2024-03-06	Grassland	0	1	0
2024-03-07	Grassland	0	1	0
2024-01-08	Sparse Forest	0	2	0
2024-01-09	Sparse Forest	2	2	1
2024-01-10	Sparse Forest	1	2	0.5
2024-01-11	Sparse Forest	2	5	0.4
2024-01-12	Sparse Forest	1	5	0.2
2024-01-13	Sparse Forest	1	5	0.2
2024-01-14	Sparse Forest	1	5	0.2
2024-01-15	Sparse Forest	0	5	0
2024-01-16	Sparse Forest	3	5	0.6
2024-01-17	Sparse Forest	3	5	0.6
2024-01-18	Sparse Forest	3	5	0.6
2024-01-19	Sparse Forest	1	5	0.2
2024-01-20	Sparse Forest	3	5	0.6
2024-01-21	Sparse Forest	2	5	0.4
2024-01-22	Sparse Forest	0	5	0
2024-01-23	Sparse Forest	3	5	0.6
2024-01-24	Sparse Forest	1	5	0.2
2024-01-25	Sparse Forest	1	5	0.2
2024-01-26	Sparse Forest	2	5	0.4
2024-01-27	Sparse Forest	4	5	0.8
2024-01-28	Sparse Forest	2	5	0.4
2024-01-29	Sparse Forest	1	5	0.2
2024-01-30	Sparse Forest	3	5	0.6
2024-01-31	Sparse Forest	2	5	0.4
2024-02-01	Sparse Forest	1	5	0.2
2024-02-02	Sparse Forest	3	5	0.6
2024-02-03	Sparse Forest	4	5	0.8
2024-02-04	Sparse Forest	2	5	0.4
2024-02-05	Sparse Forest	2	5	0.4
2024-02-06	Sparse Forest	4	5	0.8
2024-02-07	Sparse Forest	3	5	0.6
2024-02-08	Sparse Forest	1	5	0.2
2024-02-09	Sparse Forest	3	5	0.6
2024-02-10	Sparse Forest	2	5	0.4
2024-02-11	Sparse Forest	2	5	0.4
2024-02-12	Sparse Forest	2	5	0.4
2024-02-13	Sparse Forest	2	5	0.4
2024-02-14	Sparse Forest	3	5	0.6
2024-02-15	Sparse Forest	1	5	0.2
2024-02-16	Sparse Forest	2	5	0.4
2024-02-17	Sparse Forest	0	5	0
2024-02-18	Sparse Forest	1	5	0.2
2024-02-19	Sparse Forest	1	5	0.2
2024-02-20	Sparse Forest	1	5	0.2
2024-02-21	Sparse Forest	1	5	0.2
2024-02-22	Sparse Forest	0	5	0
2024-02-23	Sparse Forest	2	5	0.4
2024-02-24	Sparse Forest	2	5	0.4
2024-02-25	Sparse Forest	2	5	0.4
2024-02-26	Sparse Forest	2	5	0.4
2024-02-27	Sparse Forest	1	5	0.2
2024-02-28	Sparse Forest	0	5	0
2024-02-29	Sparse Forest	0	5	0
2024-03-01	Sparse Forest	1	5	0.2
2024-03-02	Sparse Forest	0	5	0
2024-03-03	Sparse Forest	2	5	0.4
2024-03-04	Sparse Forest	2	5	0.4
2024-03-05	Sparse Forest	1	5	0.2
2024-03-06	Sparse Forest	2	5	0.4
2024-03-07	Sparse Forest	0	5	0
