# Supplementary material for: Tiny Patch, Big Value: A Small Dry Forest Patch Supports Wildlife Conservation in Guanacaste, Costa Rica
Source: Ecol Evol. 2025 Aug 13;15(8):e71972. doi: 10.1002/ece3.71972 (PMC12349970; doi:10.1002/ece3.71972)
Supplement: Supplementary file 2 — Data S2: ece371972‐sup‐0002‐supinfo.csv. [file ECE3-15-e71972-s004.csv]

Video_ID	Season	Camera	GPS_location	Area	Date (MM/DD/YYYY)	Time (military)	Temperature (C)	Class	Species	Scientific_name	Species_Code	Coder_name	Notes
DSCF0018	Dry	8	10.3431192, -85.8403645	Sparse Forest	1/18/2024	12:59	34	Reptilia	Black Iguana​	Ctenosaura similis	CTSI	Faridah
DSCF0008	Dry	8	10.3431192, -85.8403645	Sparse Forest	1/21/2024	14:28	32	Reptilia	Black Iguana​	Ctenosaura similis	CTSI	Faridah			*time and dates weren't set correctly on these cameras. However, we still used them to tell if images were taken within 1 hr of eachother (to establish unique observations)
DSCF0004	Dry	2	10.3441519, -85.8411377	Grassland	2/4/2024	1:59	21	Mammalia	Coyote	Canis latrans	CALA	Faridah	Coyote 1 of 2
DSCF0004	Dry	2	10.3441519, -85.8411377	Grassland	2/4/2024	2:00	21	Mammalia	Coyote	Canis latrans	CALA	Faridah	Coyote 2 of 2
DSCF0002	Dry	2	10.3441519, -85.8411377	Grassland	2/24/2024	3:11	21	Mammalia	Coyote	Canis latrans	CALA	Faridah
DSCF0007	Dry	4	10.3442284, -85.8423366	Dense Forest	1/21/2024	20:11	27	Mammalia	Coyote	Canis latrans	CALA	Faridah
DSCF0008	Dry	4	10.3442284, -85.8423366	Dense Forest	1/21/2024	21:17	26	Mammalia	Coyote	Canis latrans	CALA	Faridah
DSCF0034	Dry	5	10.3431584, -85.8412353	Sparse Forest	2/12/2024	9:34	30	Mammalia	Coyote	Canis latrans	CALA	Faridah
DSCF0153	Dry	7	10.3435585, -85.8408614	Sparse Forest	1/23/2024	22:38	27	Mammalia	Coyote	Canis latrans	CALA	Faridah
DSCF0004	Dry	7	10.3435585, -85.8408614	Sparse Forest	2/2/2024	3:11	24	Mammalia	Coyote	Canis latrans	CALA	Faridah
DSCF0305	Dry	7	10.3435585, -85.8408614	Sparse Forest	2/6/2024	4:56	23	Mammalia	Coyote	Canis latrans	CALA	Faridah
DSCF0031	Dry	8	10.3431192, -85.8403645	Sparse Forest	2/9/2024	7:00	24	Mammalia	Coyote	Canis latrans	CALA	Faridah
DSCF0037	Dry	8	10.3431192, -85.8403645	Sparse Forest	2/12/2024	15:08	38	Mammalia	Coyote	Canis latrans	CALA	Faridah
DSCF0004	Dry	9	10.3428712, -85.8403233	Dense Forest	2/9/2024	6:59	24	Mammalia	Coyote	Canis latrans	CALA	Faridah
Coyote snooping	Wet	13	10.34397, -85.84109	Grassland	1/10/2021	14:38	25	Mammalia	Coyote	Canis latrans	CALA	Trevor	wrong time and date
Coyote in the weeds	Wet	13	10.34397, -85.84109	Grassland	1/10/2021	16:20	30	Mammalia	Coyote	Canis latrans	CALA	Trevor	wrong time and date
Coyote walking	Wet	13	10.34397, -85.84109	Grassland	1/18/2021	16:28	32	Mammalia	Coyote	Canis latrans	CALA	Trevor	wrong time and date
Coyote (canis latrans)	Wet	13	10.34397, -85.84109	Grassland	1/20/2021	13:35	23	Mammalia	Coyote	Canis latrans	CALA	Trevor	wrong time and date
Swift coyote	Wet	13	10.34397, -85.84109	Grassland	1/20/2021	20:29	41	Mammalia	Coyote	Canis latrans	CALA	Trevor	wrong time and date
Female coyote pising	Wet	13	10.34397, -85.84109	Grassland	2/3/2021	23:29	30	Mammalia	Coyote	Canis latrans	CALA	Trevor	wrong time and date
IMG_0034.AVI	Wet	14	10.342976, -85.840222	Sparse Forest	6/22/2024	12:48	31	Mammalia	Coyote	Canis latrans	CALA	Faridah
DSCF0122	Dry	3(1)	10.343943, -85.842131	Grassland	1/14/2024	21:30	22	Mammalia	Coyote	Canis latrans	CALA	Faridah
DSCF0021	Dry	3(1)	10.343943, -85.842131	Grassland	2/4/2024	2:04	21	Mammalia	Coyote	Canis latrans	CALA	Faridah	Coyote 1 of 3
DSCF0021	Dry	3(1)	10.343943, -85.842131	Grassland	2/4/2024	2:04	21	Mammalia	Coyote	Canis latrans	CALA	Faridah	Coyote 2 of 3
DSCF0021	Dry	3(1)	10.343943, -85.842131	Grassland	2/4/2024	2:04	21	Mammalia	Coyote	Canis latrans	CALA	Faridah	Coyote 3 of 3
DSCF0085	Dry	3(1)	10.343943, -85.842131	Grassland	2/7/2024	23:58	24	Mammalia	Coyote	Canis latrans	CALA	Faridah	Coyote 1 of 2
DSCF0085	Dry	3(1)	10.343943, -85.842131	Grassland	2/7/2024	23:58	24	Mammalia	Coyote	Canis latrans	CALA	Faridah	Coyote 2 of 2
DSCF0014	Dry	6(2)	10.3418385, -85.8420610	Dense Forest	2/24/2024	3:38	22	Mammalia	Coyote	Canis latrans	CALA	Faridah
DSCF0046	Dry	6(2)	10.3418385, -85.8420610	Dense Forest	3/6/2024	11:04	39	Aves	Dove/Pigeon	Columbidae sp.	COSP	Faridah	bird 1 of 2, mating
DSCF0046	Dry	6(2)	10.3418385, -85.8420610	Dense Forest	3/6/2024	11:04	39	Aves	Dove/Pigeon	Columbidae sp.	COSP	Faridah	bird 2 of 2, mating
IMG_0038.AVI	Wet	14	10.342976, -85.840222	Sparse Forest	6/25/2024	5:03	29	Aves	Gray-colored Thrush	Turdus grayi	TUGR	Faridah
DSCF0001	Dry	4	10.3442284, -85.8423366	Dense Forest	1/13/2024	1:57	24	Mammalia	Nine-banded Armadillo	Dasypus novemcinctus​	DANO	Faridah
DSCF0002	Dry	4	10.3442284, -85.8423366	Dense Forest	1/13/2024	4:30	24	Mammalia	Nine-banded Armadillo	Dasypus novemcinctus​	DANO	Faridah
DSCF0008	Dry	4	10.3442284, -85.8423366	Dense Forest	2/8/2024	2:46	24	Mammalia	Nine-banded Armadillo	Dasypus novemcinctus​	DANO	Faridah
Armadillo	Wet	13	10.34397, -85.84109	Grassland	1/25/2021	3:33	26	Mammalia	Nine-banded Armadillo	Dasypus novemcinctus	DANO	Trevor	photo ID was originally mislabeled as racoon, wrong time and date
Nine-banded armadillo.AVI	Wet	14	10.342976, -85.840222	Sparse Forest	6/14/2024	4:48	26	Mammalia	Nine-banded Armadillo	Dasypus novemcinctus	DANO	Faridah
IMG_0054.AVI	Wet	14	10.342976, -85.840222	Sparse Forest	7/4/2024	7:13	27	Mammalia	Nine-banded Armadillo	Dasypus novemcinctus	DANO	Faridah
DSCF0043	Dry	6(2)	10.3418385, -85.8420610	Dense Forest	3/6/2024	0:16	25	Mammalia	Nine-banded Armadillo	Dasypus novemcinctus​	DANO	Faridah
IMG_0019.AVI	Wet	14	10.342976, -85.840222	Sparse Forest	6/16/2024	8:47	27	Mammalia	Ocelot	Lepardus pardalis​	LEPA	Faridah
IMG_0043.AVI	Wet	14	10.342976, -85.840222	Sparse Forest	7/1/2024	9:20	29	Mammalia	Ocelot	Lepardus pardalis​	LEPA	Faridah
IMG_0058.AVI	Wet	14	10.342976, -85.840222	Sparse Forest	7/9/2024	1:42	30	Mammalia	Ocelot	Lepardus pardalis​	LEPA	Faridah
IMG_0056.AVI	Wet	14	10.342976, -85.840222	Sparse Forest	7/9/2024	12:38	27	Mammalia	Ocelot	Lepardus pardalis​	LEPA	Faridah
DSCF0013	Dry	8	10.3431192, -85.8403645	Sparse Forest	1/17/2024	19:19	28	Mammalia	Ocelot​	Lepardus pardalis​	LEPA	Faridah
IMG_0024.AVI	Wet	14	10.342976, -85.840222	Sparse Forest	6/19/2024	1:48	31	Mammalia	Puma	Puma concolor	PUCO	Faridah
Puma!!!!.AVI	Wet	14	10.342976, -85.840222	Sparse Forest	6/23/2024	10:01	31	Mammalia	Puma	Puma concolor	PUCO	Faridah
_SCF0001	Dry	2	10.3441519, -85.8411377	Grassland	7/10/2021	2:11	26	Mammalia	Racoon	Procyon lotor	PRLO	Faridah	I didn't record this twice because I think the same animal came back again
_SCF0002	Dry	2	10.3441519, -85.8411377	Grassland	7/10/2021	5:01	26	Mammalia	Racoon	Procyon lotor	PRLO	Faridah	Racoon 1 of 2
_SCF0002	Dry	2	10.3441519, -85.8411377	Grassland	7/10/2021	5:01	26	Mammalia	Racoon	Procyon lotor	PRLO	Faridah	Racoon 2 of 2
DSCF0002	Dry	2	10.3441519, -85.8411377	Grassland	2/1/2024	2:46	24	Mammalia	Racoon	Procyon lotor	PRLO	Faridah	Racoon 1 of 2
DSCF0002	Dry	2	10.3441519, -85.8411377	Grassland	2/1/2024	2:46	24	Mammalia	Racoon	Procyon lotor	PRLO	Faridah	Racoon 2 of 2
DSCF0001	Dry	2	10.3441519, -85.8411377	Grassland	2/23/2024	1:54	23	Mammalia	Racoon	Procyon lotor	PRLO	Faridah	Racoon 1 of 2
DSCF0001	Dry	2	10.3441519, -85.8411377	Grassland	2/23/2024	1:54	23	Mammalia	Racoon	Procyon lotor	PRLO	Faridah	Racoon 2 of 2
DSCF0007	Dry	5	10.3431584, -85.8412353	Sparse Forest	1/12/2024	4:42	24	Mammalia	Racoon	Procyon lotor	PRLO	Faridah
DSCF0010	Dry	5	10.3431584, -85.8412353	Sparse Forest	1/13/2024	19:04	26	Mammalia	Racoon	Procyon lotor	PRLO	Faridah
DSCF0011	Dry	5	10.3431584, -85.8412353	Sparse Forest	1/14/2024	3:51	23	Mammalia	Racoon	Procyon lotor	PRLO	Faridah
DSCF0016	Dry	5	10.3431584, -85.8412353	Sparse Forest	1/16/2024	18:44	27	Mammalia	Racoon	Procyon lotor	PRLO	Faridah
DSCF0017	Dry	5	10.3431584, -85.8412353	Sparse Forest	1/17/2024	0:27	24	Mammalia	Racoon	Procyon lotor	PRLO	Faridah
DSCF0004	Dry	5	10.3431584, -85.8412353	Sparse Forest	1/19/2024	18:19	28	Mammalia	Racoon	Procyon lotor	PRLO	Faridah
DSCF0012	Dry	5	10.3431584, -85.8412353	Sparse Forest	1/26/2024	4:48	24	Mammalia	Racoon	Procyon lotor	PRLO	Faridah
DSCF0014	Dry	5	10.3431584, -85.8412353	Sparse Forest	1/27/2024	4:41	23	Mammalia	Racoon	Procyon lotor	PRLO	Faridah
DSCF0007	Dry	5	10.3431584, -85.8412353	Sparse Forest	2/3/2024	3:35	22	Mammalia	Racoon	Procyon lotor	PRLO	Faridah
DSCF0008	Dry	5	10.3431584, -85.8412353	Sparse Forest	2/4/2024	4:49	22	Mammalia	Racoon	Procyon lotor	PRLO	Faridah
DSCF0010	Dry	5	10.3431584, -85.8412353	Sparse Forest	2/5/2024	19:26	26	Mammalia	Racoon	Procyon lotor	PRLO	Faridah
DSCF0015	Dry	5	10.3431584, -85.8412353	Sparse Forest	2/7/2024	3:26	23	Mammalia	Racoon	Procyon lotor	PRLO	Faridah
DSCF0018	Dry	5	10.3431584, -85.8412353	Sparse Forest	2/7/2024	5:39	22	Mammalia	Racoon	Procyon lotor	PRLO	Faridah
DSCF0021	Dry	5	10.3431584, -85.8412353	Sparse Forest	2/7/2024	19:26	26	Mammalia	Racoon	Procyon lotor	PRLO	Faridah
DSCF0026	Dry	5	10.3431584, -85.8412353	Sparse Forest	2/9/2024	19:11	27	Mammalia	Racoon	Procyon lotor	PRLO	Faridah
DSCF0027	Dry	5	10.3431584, -85.8412353	Sparse Forest	2/10/2024	5:15	23	Mammalia	Racoon	Procyon lotor	PRLO	Faridah
DSCF0029	Dry	5	10.3431584, -85.8412353	Sparse Forest	2/10/2024	19:40	26	Mammalia	Racoon	Procyon lotor	PRLO	Faridah
DSCF0031	Dry	5	10.3431584, -85.8412353	Sparse Forest	2/11/2024	4:19	24	Mammalia	Racoon	Procyon lotor	PRLO	Faridah
DSCF0038	Dry	5	10.3431584, -85.8412353	Sparse Forest	2/13/2024	21:29	37	Mammalia	Racoon	Procyon lotor	PRLO	Faridah
DSCF0043	Dry	5	10.3431584, -85.8412353	Sparse Forest	2/14/2024	20:58	26	Mammalia	Racoon	Procyon lotor	PRLO	Faridah
DSCF0044	Dry	5	10.3431584, -85.8412353	Sparse Forest	2/15/2024	5:03	24	Mammalia	Racoon	Procyon lotor	PRLO	Faridah
DSCF0052	Dry	5	10.3431584, -85.8412353	Sparse Forest	2/16/2024	5:11	25	Mammalia	Racoon	Procyon lotor	PRLO	Faridah
DSCF0053	Dry	5	10.3431584, -85.8412353	Sparse Forest	2/18/2024	20:46	27	Mammalia	Racoon	Procyon lotor	PRLO	Faridah	Racoon 1 of 2
DSCF0053	Dry	5	10.3431584, -85.8412353	Sparse Forest	2/18/2024	20:46	27	Mammalia	Racoon	Procyon lotor	PRLO	Faridah	Racoon 2 of 2
DSCF0055	Dry	5	10.3431584, -85.8412353	Sparse Forest	2/19/2024	4:24	25	Mammalia	Racoon	Procyon lotor	PRLO	Faridah	Racoon 1 of 2
DSCF0055	Dry	5	10.3431584, -85.8412353	Sparse Forest	2/19/2024	4:24	25	Mammalia	Racoon	Procyon lotor	PRLO	Faridah	Racoon 2 of 2
DSCF0057	Dry	5	10.3431584, -85.8412353	Sparse Forest	2/20/2024	4:31	25	Mammalia	Racoon	Procyon lotor	PRLO	Faridah
DSCF0012	Dry	5	10.3431584, -85.8412353	Sparse Forest	2/24/2024	20:31	26	Mammalia	Racoon	Procyon lotor	PRLO	Faridah
DSCF0013	Dry	5	10.3431584, -85.8412353	Sparse Forest	2/25/2024	5:06	23	Mammalia	Racoon	Procyon lotor	PRLO	Faridah
DSCF0017	Dry	5	10.3431584, -85.8412353	Sparse Forest	2/27/2024	2:31	24	Mammalia	Racoon	Procyon lotor	PRLO	Faridah
DSCF0018	Dry	5	10.3431584, -85.8412353	Sparse Forest	2/27/2024	4:14	24	Mammalia	Racoon	Procyon lotor	PRLO	Faridah
DSCF0033	Dry	5	10.3431584, -85.8412353	Sparse Forest	3/3/2024	4:40	23	Mammalia	Racoon	Procyon lotor	PRLO	Faridah
DSCF0036	Dry	5	10.3431584, -85.8412353	Sparse Forest	3/3/2024	5:49	23	Mammalia	Racoon	Procyon lotor	PRLO	Faridah	Racoon 1 of 2
DSCF0036	Dry	5	10.3431584, -85.8412353	Sparse Forest	3/3/2024	5:49	23	Mammalia	Racoon	Procyon lotor	PRLO	Faridah	Racoon 2 of 2
DSCF0038	Dry	5	10.3431584, -85.8412353	Sparse Forest	3/4/2024	19:08	27	Mammalia	Racoon	Procyon lotor	PRLO	Faridah	Racoon 1 of 2
DSCF0038	Dry	5	10.3431584, -85.8412353	Sparse Forest	3/4/2024	19:08	27	Mammalia	Racoon	Procyon lotor	PRLO	Faridah	Racoon 2 of 2
DSCF0039	Dry	5	10.3431584, -85.8412353	Sparse Forest	3/5/2024	21:07	25	Mammalia	Racoon	Procyon lotor	PRLO	Faridah
DSCF0040	Dry	5	10.3431584, -85.8412353	Sparse Forest	3/6/2024	5:03	22	Mammalia	Racoon	Procyon lotor	PRLO	Faridah
DSCF0042	Dry	5	10.3431584, -85.8412353	Sparse Forest	3/6/2024	21:01	25	Mammalia	Racoon	Procyon lotor	PRLO	Faridah
DSCF0008	Dry	8	10.3431192, -85.8403645	Sparse Forest	1/12/2024	2:28	25	Mammalia	Racoon	Procyon lotor	PRLO	Faridah	Racoon 1 of 2
DSCF0008	Dry	8	10.3431192, -85.8403645	Sparse Forest	1/14/2024	2:28	25	Mammalia	Racoon	Procyon lotor	PRLO	Faridah	Racoon 2 of 2
DSCF0009	Dry	8	10.3431192, -85.8403645	Sparse Forest	1/14/2024	19:27	26	Mammalia	Racoon	Procyon lotor	PRLO	Faridah
DSCF0004	Dry	8	10.3431192, -85.8403645	Sparse Forest	1/20/2024	4:18	25	Mammalia	Racoon	Procyon lotor	PRLO	Faridah
DSCF0023	Dry	8	10.3431192, -85.8403645	Sparse Forest	1/30/2024	20:19	27	Mammalia	Racoon	Procyon lotor	PRLO	Faridah	Racoon 1 of 2
DSCF0023	Dry	8	10.3431192, -85.8403645	Sparse Forest	1/30/2024	20:19	27	Mammalia	Racoon	Procyon lotor	PRLO	Faridah	Racoon 2 of 2
DSCF0024	Dry	8	10.3431192, -85.8403645	Sparse Forest	1/30/2024	21:22	26	Mammalia	Racoon	Procyon lotor	PRLO	Faridah
DSCF0023	Dry	8	10.3431192, -85.8403645	Sparse Forest	2/8/2024	5:15	24	Mammalia	Racoon	Procyon lotor	PRLO	Faridah	Racoon 1 of 2
DSCF0023	Dry	8	10.3431192, -85.8403645	Sparse Forest	2/8/2024	5:15	24	Mammalia	Racoon	Procyon lotor	PRLO	Faridah	Racoon 2 of 2
DSCF0029	Dry	8	10.3431192, -85.8403645	Sparse Forest	2/9/2024	3:47	24	Mammalia	Racoon	Procyon lotor	PRLO	Faridah	Racoon 1 of 2
DSCF0029	Dry	8	10.3431192, -85.8403645	Sparse Forest	2/9/2024	3:47	24	Mammalia	Racoon	Procyon lotor	PRLO	Faridah	Racoon 2 of 2
DSCF0062	Dry	8	10.3431192, -85.8403645	Sparse Forest	2/14/2024	22:54	27	Mammalia	Racoon	Procyon lotor	PRLO	Faridah	Racoon 2 of 3
DSCF0062	Dry	8	10.3431192, -85.8403645	Sparse Forest	2/14/2024	22:54	27	Mammalia	Racoon	Procyon lotor	PRLO	Faridah	Racoon 3 of 3
DSCF0062	Dry	8	10.3431192, -85.8403645	Sparse Forest	2/14/2024	22:54	27	Mammalia	Racoon	Procyon lotor	PRLO	Faridah	Racoon 1 of 3
DSCF0060	Dry	8	10.3431192, -85.8403645	Sparse Forest	2/23/2024	4:07	23	Mammalia	Racoon	Procyon lotor	PRLO	Faridah
DSCF0069	Dry	8	10.3431192, -85.8403645	Sparse Forest	2/23/2024	22:33	24	Mammalia	Racoon	Procyon lotor	PRLO	Faridah	Racoon 1 of 2
DSCF0069	Dry	8	10.3431192, -85.8403645	Sparse Forest	2/23/2024	22:34	24	Mammalia	Racoon	Procyon lotor	PRLO	Faridah	Racoon 2 of 2
DSCF0082	Dry	8	10.3431192, -85.8403645	Sparse Forest	2/25/2024	20:32	26	Mammalia	Racoon	Procyon lotor	PRLO	Faridah
DSCF0097	Dry	8	10.3431192, -85.8403645	Sparse Forest	2/26/2024	20:40	28	Mammalia	Racoon	Procyon lotor	PRLO	Faridah
DSCF0183	Dry	8	10.3431192, -85.8403645	Sparse Forest	3/3/2024	2:29	26	Mammalia	Racoon	Procyon lotor	PRLO	Faridah	Racoon 2 of 3
DSCF0183	Dry	8	10.3431192, -85.8403645	Sparse Forest	3/3/2024	2:29	26	Mammalia	Racoon	Procyon lotor	PRLO	Faridah	Racoon 3 of 3
DSCF0186	Dry	8	10.3431192, -85.8403645	Sparse Forest	3/3/2024	4:49	24	Mammalia	Racoon	Procyon lotor	PRLO	Faridah
DSCF0183	Dry	8	10.3431192, -85.8403645	Sparse Forest	3/3/2024	2:29	26	Mammalia	Racoon	Procyon lotor	PRLO	Faridah	Racoon 1 of 3
DSCF0190	Dry	8	10.3431192, -85.8403645	Sparse Forest	3/6/2024	4:59	24	Mammalia	Racoon	Procyon lotor	PRLO	Faridah	Racoon 1 of 2
DSCF0190	Dry	8	10.3431192, -85.8403645	Sparse Forest	3/6/2024	4:59	24	Mammalia	Racoon	Procyon lotor	PRLO	Faridah	Racoon 2 of 2
DSCF0001	Dry	9	10.3428712, -85.8403233	Dense Forest	1/12/2024	0:54	26	Mammalia	Racoon	Procyon lotor	PRLO	Faridah
DSCF0002	Dry	9	10.3428712, -85.8403233	Dense Forest	1/14/2024	19:26	26	Mammalia	Racoon	Procyon lotor	PRLO	Faridah
DSCF0005	Dry	10	10.3428006, -85.8419625	Dense Forest	1/24/2024	4:31	25	Mammalia	Racoon	Procyon lotor	PRLO	Faridah	Racoon 1 of 2
DSCF0005	Dry	10	10.3428006, -85.8419625	Dense Forest	1/24/2024	4:31	25	Mammalia	Racoon	Procyon lotor	PRLO	Faridah	Racoon 2 of 2
DSCF0076	Dry	10	10.3428006, -85.8419625	Dense Forest	2/28/2024	4:38	24	Mammalia	Racoon	Procyon lotor	PRLO	Faridah	Racoon 2 of 2
DSCF0014	Dry	10	10.3428006, -85.8419625	Dense Forest	1/31/2024	3:23	24	Mammalia	Racoon	Procyon lotor	PRLO	Faridah
DSCF0051	Dry	10	10.3428006, -85.8419625	Dense Forest	2/17/2024	3:28	25	Mammalia	Racoon	Procyon lotor	PRLO	Faridah	Racoon 1 of 2
DSCF0051	Dry	10	10.3428006, -85.8419625	Dense Forest	2/17/2024	3:28	25	Mammalia	Racoon	Procyon lotor	PRLO	Faridah	Racoon 2 of 2
DSCF0038	Dry	10	10.3428006, -85.8419625	Dense Forest	2/25/2024	0:43	25	Mammalia	Racoon	Procyon lotor	PRLO	Faridah
DSCF0046	Dry	10	10.3428006, -85.8419625	Dense Forest	2/26/2024	3:32	24	Mammalia	Racoon	Procyon lotor	PRLO	Faridah
DSCF0076	Dry	10	10.3428006, -85.8419625	Dense Forest	2/28/2024	4:38	24	Mammalia	Racoon	Procyon lotor	PRLO	Faridah	Racoon 1 of 2
DSCF0177	Dry	10	10.3428006, -85.8419625	Dense Forest	3/3/2024	4:36	23	Mammalia	Racoon	Procyon lotor	PRLO	Faridah
DSCF0119	Dry	10	10.3428006, -85.8419625	Dense Forest	3/4/2024	4:54	24	Mammalia	Racoon	Procyon lotor	PRLO	Faridah
DSCF0008	Dry	3(2)	10.3420479, -85.8395860	Dense Forest	2/23/2024	22:17	24	Mammalia	Racoon	Procyon lotor	PRLO	Faridah	Racoon 1 of 2
DSCF0008	Dry	3(2)	10.3420479, -85.8395860	Dense Forest	2/23/2024	22:17	24	Mammalia	Racoon	Procyon lotor	PRLO	Faridah	Racoon 2 of 2
DSCF0017	Dry	3(2)	10.3420479, -85.8395860	Dense Forest	2/25/2024	2:43	25	Mammalia	Racoon	Procyon lotor	PRLO	Faridah
DSCF0030	Dry	3(2)	10.3420479, -85.8395860	Dense Forest	2/26/2024	4:24	24	Mammalia	Racoon	Procyon lotor	PRLO	Faridah
DSCF0106	Dry	3(2)	10.3420479, -85.8395860	Dense Forest	3/2/2024	4:03	25	Mammalia	Racoon	Procyon lotor	PRLO	Faridah
DSCF0116	Dry	3(2)	10.3420479, -85.8395860	Dense Forest	3/4/2024	4:56	25	Mammalia	Racoon	Procyon lotor	PRLO	Faridah	Racoon 1 of 2
DSCF0116	Dry	3(2)	10.3420479, -85.8395860	Dense Forest	3/4/2024	4:56	25	Mammalia	Racoon	Procyon lotor	PRLO	Faridah	Racoon 2 of 2
DSCF0016	Dry	6(2)	10.3418385, -85.8420610	Dense Forest	2/25/2024	2:36	23	Mammalia	Racoon	Procyon lotor	PRLO	Faridah
DSCF0017	Dry	6(2)	10.3418385, -85.8420610	Dense Forest	2/25/2024	4:36	23	Mammalia	Racoon	Procyon lotor	PRLO	Faridah
DSCF0027	Dry	6(2)	10.3418385, -85.8420610	Dense Forest	2/29/2024	1:38	25	Mammalia	Racoon	Procyon lotor	PRLO	Faridah	Racoon 1 of 2
DSCF0027	Dry	6(2)	10.3418385, -85.8420610	Dense Forest	2/29/2024	1:38	25	Mammalia	Racoon	Procyon lotor	PRLO	Faridah	Racoon 2 of 2
DSCF0028	Dry	6(2)	10.3418385, -85.8420610	Dense Forest	2/29/2024	2:59	25	Mammalia	Racoon	Procyon lotor	PRLO	Faridah
DSCF0036	Dry	6(2)	10.3418385, -85.8420610	Dense Forest	3/3/2024	4:48	23	Mammalia	Racoon	Procyon lotor	PRLO	Faridah
DSCF0040	Dry	6(2)	10.3418385, -85.8420610	Dense Forest	3/4/2024	4:05	24	Mammalia	Racoon	Procyon lotor	PRLO	Faridah	Racoon 1 of 2
DSCF0040	Dry	6(2)	10.3418385, -85.8420610	Dense Forest	3/4/2024	4:05	24	Mammalia	Racoon	Procyon lotor	PRLO	Faridah	Racoon 2 of 2
DSCF0048	Dry	6(2)	10.3418385, -85.8420610	Dense Forest	3/7/2024	4:00	23	Mammalia	Racoon	Procyon lotor	PRLO	Faridah
DSCF0088	Dry	3(2)	10.3420479, -85.8395860	Dense Forest	2/29/2024	21:29	28	Mammalia	Rodent	Rodentia sp.	ROSP	Faridah
DSCF0007	Dry	2	10.3441519, -85.8411377	Grassland	2/25/2024	19:37	26	Mammalia	Southern Opossum	Didelphis marsupialis	DIMA	Faridah
_SCF0003	Dry	2	10.3441519, -85.8411377	Grassland	7/14/2024	2:46	27	Mammalia	Southern Opossum	Didelphis marsupialis	DIMA	Faridah
DSCF0003	Dry	4	10.3442284, -85.8423366	Dense Forest	1/15/2024	22:52	23	Mammalia	Southern Opossum	Didelphis marsupialis	DIMA	Faridah
DSCF0011	Dry	5	10.3431584, -85.8412353	Sparse Forest	1/24/2024	21:30	26	Mammalia	Southern Opossum	Didelphis marsupialis	DIMA	Faridah
DSCF0020	Dry	5	10.3431584, -85.8412353	Sparse Forest	1/30/2024	5:48	23	Mammalia	Southern Opossum	Didelphis marsupialis	DIMA	Faridah
DSCF0001	Dry	8	10.3431192, -85.8403645	Sparse Forest	1/10/2024	4:09	23	Mammalia	Southern Opossum	Didelphis marsupialis	DIMA	Faridah
DSCF0002	Dry	8	10.3431192, -85.8403645	Sparse Forest	1/11/2024	0:11	25	Mammalia	Southern Opossum	Didelphis marsupialis	DIMA	Faridah
DSCF0014	Dry	8	10.3431192, -85.8403645	Sparse Forest	1/18/2024	0:20	27	Mammalia	Southern Opossum	Didelphis marsupialis	DIMA	Faridah
DSCF0016	Dry	8	10.3431192, -85.8403645	Sparse Forest	1/27/2024	22:54	27	Mammalia	Southern Opossum	Didelphis marsupialis	DIMA	Faridah
DSCF0007	Dry	8	10.3431192, -85.8403645	Sparse Forest	2/3/2024	21:56	25	Mammalia	Southern Opossum	Didelphis marsupialis	DIMA	Faridah
DSCF0013	Dry	8	10.3431192, -85.8403645	Sparse Forest	2/6/2024	4:26	23	Mammalia	Southern Opossum	Didelphis marsupialis	DIMA	Faridah
DSCF0014	Dry	8	10.3431192, -85.8403645	Sparse Forest	2/6/2024	18:56	27	Mammalia	Southern Opossum	Didelphis marsupialis	DIMA	Faridah
DSCF0016	Dry	8	10.3431192, -85.8403645	Sparse Forest	2/6/2024	21:36	26	Mammalia	Southern Opossum	Didelphis marsupialis	DIMA	Faridah
DSCF0022	Dry	8	10.3431192, -85.8403645	Sparse Forest	2/7/2024	23:33	25	Mammalia	Southern Opossum	Didelphis marsupialis	DIMA	Faridah
DSCF0008	Dry	10	10.3428006, -85.8419625	Dense Forest	1/25/2024	21:21	28	Mammalia	Southern Opossum	Didelphis marsupialis	DIMA	Faridah
IMG_0020.AVI	Wet	14	10.342976, -85.840222	Sparse Forest	6/17/2024	4:41	26	Mammalia	Southern Opossum	Didelphis marsupialis	DIMA	Faridah
IMG_0023.AVI	Wet	14	10.342976, -85.840222	Sparse Forest	6/18/2024	12:17	27	Mammalia	Southern Opossum	Didelphis marsupialis	DIMA	Faridah
IMG_0035.AVI	Wet	14	10.342976, -85.840222	Sparse Forest	6/22/2024	7:14	28	Mammalia	Southern Opossum	Didelphis marsupialis	DIMA	Faridah
IMG_0036.AVI	Wet	14	10.342976, -85.840222	Sparse Forest	6/22/2024	9:05	27	Mammalia	Southern Opossum	Didelphis marsupialis	DIMA	Faridah
IMG_0040.AVI	Wet	14	10.342976, -85.840222	Sparse Forest	6/30/2024	7:14	29	Mammalia	Southern Opossum	Didelphis marsupialis	DIMA	Faridah
IMG_0052.AVI	Wet	14	10.342976, -85.840222	Sparse Forest	7/2/2024	10:52	26	Mammalia	Southern Opossum	Didelphis marsupialis	DIMA	Faridah
IMG_0053.AVI	Wet	14	10.342976, -85.840222	Sparse Forest	7/4/2024	6:43	27	Mammalia	Southern Opossum	Didelphis marsupialis	DIMA	Faridah
IMG_0055.AVI	Wet	14	10.342976, -85.840222	Sparse Forest	7/7/2024	8:09	28	Mammalia	Southern Opossum	Didelphis marsupialis	DIMA	Faridah
IMG_0062.AVI	Wet	14	10.342976, -85.840222	Sparse Forest	7/9/2024	8:46	28	Mammalia	Southern Opossum	Didelphis marsupialis	DIMA	Faridah
DSCF0046	Dry	3(2)	10.3420479, -85.8395860	Dense Forest	2/27/2024	22:10	27	Mammalia	Southern Opossum	Didelphis marsupialis	DIMA	Faridah
DSCF0114	Dry	3(2)	10.3420479, -85.8395860	Dense Forest	3/4/2024	2:22	26	Mammalia	Southern Opossum	Didelphis marsupialis	DIMA	Faridah
DSCF0042	Dry	6(2)	10.3418385, -85.8420610	Dense Forest	3/5/2024	23:46	25	Mammalia	Southern Opossum	Didelphis marsupialis	DIMA	Faridah
DSCF0001	Dry	2	10.3441519, -85.8411377	Grassland	2/1/2024	21:33	25	Mammalia	Spotted Skunk	Spilogale angustifrons	SPAN	Faridah
IMG_0042.AVI	Wet	14	10.342976, -85.840222	Sparse Forest	6/30/2024	11:18	27	Mammalia	Spotted Skunk	Spilogale angustifrons	SPAN	Faridah
DSCF0089	Dry	3(2)	10.3420479, -85.8395860	Dense Forest	3/1/2024	0:55	25	Mammalia	Spotted Skunk	Spilogale angustifrons	SPAN	Faridah
IMG_0017.AVI	Wet	14	10.342976, -85.840222	Sparse Forest	6/15/2024	1:55	29	Aves	Thicket Tinamous	Crypturellus cinnamomeus	CRCI	Faridah
IMG_0025.AVI	Wet	14	10.342976, -85.840222	Sparse Forest	6/20/2024	5:37	26	Aves	Thicket Tinamous	Crypturellus cinnamomeus	CRCI	Faridah	Tinamous 1 of 3
IMG_0025.AVI	Wet	14	10.342976, -85.840222	Sparse Forest	6/20/2024	5:37	26	Aves	Thicket Tinamous	Crypturellus cinnamomeus	CRCI	Faridah	Tinamous 2 of 3
IMG_0025.AVI	Wet	14	10.342976, -85.840222	Sparse Forest	6/20/2024	5:39	26	Aves	Thicket Tinamous	Crypturellus cinnamomeus	CRCI	Faridah	Tinamous 3 of 3
DSCF0013	Dry	10	10.3428006, -85.8419625	Dense Forest	2/9/2024	5:59	24	Mammalia	Variegated squirrel	Sciurus variegatoides	SCVA	Faridah
IMG_0016.AVI	Wet	14	10.342976, -85.840222	Sparse Forest	6/15/2024	5:05	26	Mammalia	Variegated squirrel	Sciurus variegatoides	SCVA	Faridah
IMG_0018.AVI	Wet	14	10.342976, -85.840222	Sparse Forest	6/16/2024	4:17	27	Mammalia	Variegated squirrel	Sciurus variegatoides	SCVA	Faridah
IMG_0029.AVI	Wet	14	10.342976, -85.840222	Sparse Forest	6/21/2024	7:26	27	Mammalia	Variegated squirrel	Sciurus variegatoides	SCVA	Faridah
IMG_0044.AVI	Wet	14	10.342976, -85.840222	Sparse Forest	7/2/2024	7:21	28	Mammalia	Variegated squirrel	Sciurus variegatoides	SCVA	Faridah
DSCF0005	Dry	4	10.3442284, -85.8423366	Dense Forest	1/19/2024	9:13	28	Mammalia	White tailed deer	Odocoileus virginianus	ODVI	Faridah
DSCF00011	Dry	4	10.3442284, -85.8423366	Dense Forest	1/25/2024	18:48	28	Mammalia	White tailed deer	Odocoileus virginianus	ODVI	Faridah
DSCF0017	Dry	4	10.3442284, -85.8423366	Dense Forest	2/10/2024	18:47	28	Mammalia	White tailed deer	Odocoileus virginianus​	ODVI	Faridah	Deer 2 of 2
DSCF0017	Dry	4	10.3442284, -85.8423366	Dense Forest	2/10/2024	18:47	28	Mammalia	White tailed deer	Odocoileus virginianus​	ODVI	Faridah	Deer 1 of 2
DSCF0027	Dry	4	10.3442284, -85.8423366	Dense Forest	2/14/2024	20:40	27	Mammalia	White tailed deer	Odocoileus virginianus	ODVI	Faridah
DSCF00007	Dry	4	10.3442284, -85.8423366	Dense Forest	2/21/2024	0:50	25	Mammalia	White tailed deer	Odocoileus virginianus	ODVI	Faridah
DSCF00020	Dry	4	10.3442284, -85.8423366	Dense Forest	2/22/2024	1:51	24	Mammalia	White tailed deer	Odocoileus virginianus	ODVI	Faridah
DSCF00066	Dry	4	10.3442284, -85.8423366	Dense Forest	2/25/2024	19:39	26	Mammalia	White tailed deer	Odocoileus virginianus	ODVI	Faridah
DSCF00131	Dry	4	10.3442284, -85.8423366	Dense Forest	3/5/2024	21:25	24	Mammalia	White tailed deer	Odocoileus virginianus	ODVI	Faridah
DSCF0005	Dry	5	10.3431584, -85.8412353	Sparse Forest	1/9/2024	22:02	24	Mammalia	White tailed deer	Odocoileus virginianus	ODVI	Faridah
DSCF0013	Dry	5	10.3431584, -85.8412353	Sparse Forest	1/16/2024	9:45	28	Mammalia	White tailed deer	Odocoileus virginianus	ODVI	Faridah
DSCF0006	Dry	5	10.3431584, -85.8412353	Sparse Forest	1/20/2024	18:50	27	Mammalia	White tailed deer	Odocoileus virginianus	ODVI	Faridah
DSCF0008	Dry	5	10.3431584, -85.8412353	Sparse Forest	1/23/2024	0:06	25	Mammalia	White tailed deer	Odocoileus virginianus	ODVI	Faridah
DSCF0015	Dry	5	10.3431584, -85.8412353	Sparse Forest	1/27/2024	8:32	26	Mammalia	White tailed deer	Odocoileus virginianus	ODVI	Faridah
DSCF0018	Dry	5	10.3431584, -85.8412353	Sparse Forest	1/28/2024	18:26	28	Mammalia	White tailed deer	Odocoileus virginianus	ODVI	Faridah
DSCF0026	Dry	5	10.3431584, -85.8412353	Sparse Forest	1/31/2024	9:52	29	Mammalia	White tailed deer	Odocoileus virginianus	ODVI	Faridah
DSCF0005	Dry	5	10.3431584, -85.8412353	Sparse Forest	2/2/2024	8:41	26	Mammalia	White tailed deer	Odocoileus virginianus	ODVI	Faridah	Deer 1 of 3
DSCF0005	Dry	5	10.3431584, -85.8412353	Sparse Forest	2/2/2024	8:41	26	Mammalia	White tailed deer	Odocoileus virginianus	ODVI	Faridah	Deer 2 of 3
DSCF0005	Dry	5	10.3431584, -85.8412353	Sparse Forest	2/2/2024	8:41	26	Mammalia	White tailed deer	Odocoileus virginianus	ODVI	Faridah	Deer 3 of 3
DSCF0011	Dry	5	10.3431584, -85.8412353	Sparse Forest	2/6/2024	9:09	26	Mammalia	White tailed deer	Odocoileus virginianus	ODVI	Faridah
DSCF0012	Dry	5	10.3431584, -85.8412353	Sparse Forest	2/6/2024	11:09	31	Mammalia	White tailed deer	Odocoileus virginianus	ODVI	Faridah	Deer 1 of 2
DSCF0012	Dry	5	10.3431584, -85.8412353	Sparse Forest	2/6/2024	11:09	31	Mammalia	White tailed deer	Odocoileus virginianus	ODVI	Faridah	Deer 2 of 2
DSCF0030	Dry	5	10.3431584, -85.8412353	Sparse Forest	2/10/2024	19:54	26	Mammalia	White tailed deer	Odocoileus virginianus	ODVI	Faridah
DSCF0032	Dry	5	10.3431584, -85.8412353	Sparse Forest	2/11/2024	8:17	26	Mammalia	White tailed deer	Odocoileus virginianus	ODVI	Faridah
DSCF0040	Dry	5	10.3431584, -85.8412353	Sparse Forest	2/13/2024	23:47	25	Mammalia	White tailed deer	Odocoileus virginianus	ODVI	Faridah
DSCF0010	Dry	5	10.3431584, -85.8412353	Sparse Forest	2/24/2024	8:38	26	Mammalia	White tailed deer	Odocoileus virginianus	ODVI	Faridah
DSCF0014	Dry	5	10.3431584, -85.8412353	Sparse Forest	2/25/2024	9:10	29	Mammalia	White tailed deer	Odocoileus virginianus	ODVI	Faridah
DSCF0029	Dry	5	10.3431584, -85.8412353	Sparse Forest	3/1/2024	8:13	27	Mammalia	White tailed deer	Odocoileus virginianus	ODVI	Faridah
DSCF0030	Dry	5	10.3431584, -85.8412353	Sparse Forest	3/1/2024	8:14	27	Mammalia	White tailed deer	Odocoileus virginianus	ODVI	Faridah	Deer 1 of 2
DSCF0030	Dry	5	10.3431584, -85.8412353	Sparse Forest	3/1/2024	8:14	27	Mammalia	White tailed deer	Odocoileus virginianus	ODVI	Faridah	Deer 2 of 2
DSCF0246	Dry	7	10.3435585, -85.8408614	Sparse Forest	1/29/2024	20:24	26	Mammalia	White tailed deer	Odocoileus virginianus	ODVI	Faridah
DSCF0027	Dry	7	10.3435585, -85.8408614	Sparse Forest	2/3/2024	6:22	22	Mammalia	White tailed deer	Odocoileus virginianus	ODVI	Faridah
DSCF0049	Dry	7	10.3435585, -85.8408614	Sparse Forest	2/5/2024	8:08	29	Mammalia	White tailed deer	Odocoileus virginianus	ODVI	Faridah
DSCF0103	Dry	7	10.3435585, -85.8408614	Sparse Forest	2/23/2024	6:39	23	Mammalia	White tailed deer	Odocoileus virginianus	ODVI	Faridah
DSCF0036	Dry	8	10.3431192, -85.8403645	Sparse Forest	2/12/2024	8:21	31	Mammalia	White tailed deer	Odocoileus virginianus	ODVI	Faridah
DSCF0040	Dry	8	10.3431192, -85.8403645	Sparse Forest	2/14/2024	7:31	28	Mammalia	White tailed deer	Odocoileus virginianus	ODVI	Faridah
DSCF0005	Dry	8	10.3431192, -85.8403645	Sparse Forest	2/21/2024	6:29	24	Mammalia	White tailed deer	Odocoileus virginianus	ODVI	Faridah
DSCF0067	Dry	8	10.3431192, -85.8403645	Sparse Forest	2/23/2024	18:49	28	Mammalia	White tailed deer	Odocoileus virginianus	ODVI	Faridah
DSCF0189	Dry	8	10.3431192, -85.8403645	Sparse Forest	3/3/2024	16:00	37	Mammalia	White tailed deer	Odocoileus virginianus	ODVI	Faridah
DSCF0004	Dry	9	10.3428712, -85.8403233	Dense Forest	1/20/2024	18:35	28	Mammalia	White tailed deer	Odocoileus virginianus	ODVI	Faridah
DSCF0008	Dry	9	10.3428712, -85.8403233	Dense Forest	1/30/2024	2:38	25	Mammalia	White tailed deer	Odocoileus virginianus	ODVI	Faridah
DSCF0009	Dry	9	10.3428712, -85.8403233	Dense Forest	1/31/2024	1:38	24	Mammalia	White tailed deer	Odocoileus virginianus	ODVI	Faridah
DSCF0005	Dry	9	10.3428712, -85.8403233	Dense Forest	2/10/2024	14:29	36	Mammalia	White tailed deer	Odocoileus virginianus	ODVI	Faridah
DSCF0006	Dry	9	10.3428712, -85.8403233	Dense Forest	2/12/2024	7:49	28	Mammalia	White tailed deer	Odocoileus virginianus	ODVI	Faridah
DSCF0008	Dry	9	10.3428712, -85.8403233	Dense Forest	2/13/2024	14:14	37	Mammalia	White tailed deer	Odocoileus virginianus	ODVI	Faridah
DSCF0008	Dry	9	10.3428712, -85.8403233	Dense Forest	2/23/2024	18:50	28	Mammalia	White tailed deer	Odocoileus virginianus	ODVI	Faridah
DSCF0011	Dry	9	10.3428712, -85.8403233	Dense Forest	3/1/2024	5:06	24	Mammalia	White tailed deer	Odocoileus virginianus	ODVI	Faridah
DSCF0013	Dry	9	10.3428712, -85.8403233	Dense Forest	3/4/2024	8:29	38	Mammalia	White tailed deer	Odocoileus virginianus	ODVI	Faridah
DSCF0014	Dry	9	10.3428712, -85.8403233	Dense Forest	3/5/2024	8:18	38	Mammalia	White tailed deer	Odocoileus virginianus	ODVI	Faridah
DSCF0011	Dry	10	10.3428006, -85.8419625	Dense Forest	1/27/2024	8:20	27	Mammalia	White tailed deer	Odocoileus virginianus	ODVI	Faridah
DSCF0014	Dry	10	10.3428006, -85.8419625	Dense Forest	2/10/2024	8:13	27	Mammalia	White tailed deer	Odocoileus virginianus	ODVI	Faridah
DSCF0021	Dry	10	10.3428006, -85.8419625	Dense Forest	2/14/2024	14:03	40	Mammalia	White tailed deer	Odocoileus virginianus	ODVI	Faridah
DSCF0090	Dry	3(2)	10.3420479, -85.8395860	Dense Forest	3/1/2024	9:29	35	Mammalia	White tailed deer	Odocoileus virginianus​	ODVI	Faridah
DSCF0119	Dry	3(2)	10.3420479, -85.8395860	Dense Forest	3/6/2024	8:46	31	Mammalia	White tailed deer	Odocoileus virginianus​	ODVI	Faridah
DSCF0038	Dry	6(2)	10.3418385, -85.8420610	Dense Forest	3/3/2024	5:53	22	Mammalia	White tailed deer	Odocoileus virginianus	ODVI	Faridah
Capuchin monkeys (cebus capucinus)	Wet	12	10.34342, -85.84041	Sparse Forest	7/31/2016	6:32	26	Mammalia	White-Face Capuchin	Cebus imitator	CEIM	Trevor	1 of 3 in video, wrong time and date
Capuchin monkeys (cebus capucinus)	Wet	12	10.34342, -85.84041	Sparse Forest	7/31/2016	6:32	26	Mammalia	White-Face Capuchin	Cebus imitator	CEIM	Trevor	2 of 3 in video, wrong time and date
Capuchin monkeys (cebus capucinus)	Wet	12	10.34342, -85.84041	Sparse Forest	7/31/2016	6:32	26	Mammalia	White-Face Capuchin	Cebus imitator	CEIM	Trevor	3 of 3 in video, wrong time and date
DSCF0003	Dry	2	10.3441519, -85.8411377	Grassland	2/2/2024	4.01	24	Mammalia	White-Nose Coati	Nasua narica	NANA	Faridah
DSCF0005	Dry	2	10.3441519, -85.8411377	Grassland	2/4/2024	6:41	20	Mammalia	White-Nose Coati	Nasua narica	NANA	Faridah
DSCF0003	Dry	2	10.3441519, -85.8411377	Grassland	2/25/2024	6:18	25	Mammalia	White-Nose Coati	Nasua narica	NANA	Faridah	Coati 1 of 5
DSCF0003	Dry	2	10.3441519, -85.8411377	Grassland	2/25/2024	6:18	25	Mammalia	White-Nose Coati	Nasua narica	NANA	Faridah	Coati 2 of 5
DSCF0003	Dry	2	10.3441519, -85.8411377	Grassland	2/25/2024	6:18	25	Mammalia	White-Nose Coati	Nasua narica	NANA	Faridah	Coati 3 of 5
DSCF0003	Dry	2	10.3441519, -85.8411377	Grassland	2/25/2024	6:18	25	Mammalia	White-Nose Coati	Nasua narica	NANA	Faridah	Coati 4 of 5
DSCF0003	Dry	2	10.3441519, -85.8411377	Grassland	2/25/2024	6:18	25	Mammalia	White-Nose Coati	Nasua narica	NANA	Faridah	Coati 5 of 5
DSCF0004	Dry	4	10.3442284, -85.8423366	Dense Forest	1/18/2024	15:09	33	Mammalia	White-Nose Coati	Nasua narica	NANA	Faridah	Coati 1 of 3
DSCF0004	Dry	4	10.3442284, -85.8423366	Dense Forest	1/18/2024	15:09	33	Mammalia	White-Nose Coati	Nasua narica	NANA	Faridah	Coati 2 of 3
DSCF0004	Dry	4	10.3442284, -85.8423366	Dense Forest	1/18/2024	15:09	33	Mammalia	White-Nose Coati	Nasua narica	NANA	Faridah	Coati 3 of 3
DSCF0002	Dry	4	10.3442284, -85.8423366	Dense Forest	1/19/2024	15:18	33	Mammalia	White-Nose Coati	Nasua narica	NANA	Faridah	Coati 1 of 4
DSCF0002	Dry	4	10.3442284, -85.8423366	Dense Forest	1/19/2024	15:18	33	Mammalia	White-Nose Coati	Nasua narica	NANA	Faridah	Coati 2 of 4
DSCF0002	Dry	4	10.3442284, -85.8423366	Dense Forest	1/19/2024	15:18	33	Mammalia	White-Nose Coati	Nasua narica	NANA	Faridah	Coati 3 of 4
DSCF0002	Dry	4	10.3442284, -85.8423366	Dense Forest	1/19/2024	15:18	33	Mammalia	White-Nose Coati	Nasua narica	NANA	Faridah	Coati 4 of 4
DSCF00016	Dry	4	10.3442284, -85.8423366	Dense Forest	1/28/2024	10:23	34	Mammalia	White-Nose Coati	Nasua narica	NANA	Faridah	Coati 1 of 6
DSCF00016	Dry	4	10.3442284, -85.8423366	Dense Forest	1/28/2024	10:23	34	Mammalia	White-Nose Coati	Nasua narica	NANA	Faridah	Coati 2 of 6
DSCF00016	Dry	4	10.3442284, -85.8423366	Dense Forest	1/28/2024	10:23	34	Mammalia	White-Nose Coati	Nasua narica	NANA	Faridah	Coati 3 of 6
DSCF00016	Dry	4	10.3442284, -85.8423366	Dense Forest	1/28/2024	10:23	34	Mammalia	White-Nose Coati	Nasua narica	NANA	Faridah	Coati 4 of 6
DSCF00016	Dry	4	10.3442284, -85.8423366	Dense Forest	1/28/2024	10:23	34	Mammalia	White-Nose Coati	Nasua narica	NANA	Faridah	Coati 5 of 6
DSCF00016	Dry	4	10.3442284, -85.8423366	Dense Forest	1/28/2024	10:23	34	Mammalia	White-Nose Coati	Nasua narica	NANA	Faridah	Coati 6 of 6
DSCF0003	Dry	4	10.3442284, -85.8423366	Dense Forest	2/2/2024	17:22	29	Mammalia	White-Nose Coati	Nasua narica	NANA	Faridah	Coati 1 of 2
DSCF0003	Dry	4	10.3442284, -85.8423366	Dense Forest	2/2/2024	17:22	29	Mammalia	White-Nose Coati	Nasua narica	NANA	Faridah	Coati 2 of 2
DSCF0005	Dry	4	10.3442284, -85.8423366	Dense Forest	2/3/2024	6:05	22	Mammalia	White-Nose Coati	Nasua narica	NANA	Faridah
DSCF0019	Dry	4	10.3442284, -85.8423366	Dense Forest	2/11/2024	16:07	31	Mammalia	White-Nose Coati	Nasua narica	NANA	Faridah	Coati 1 of 4
DSCF0019	Dry	4	10.3442284, -85.8423366	Dense Forest	2/11/2024	16:07	31	Mammalia	White-Nose Coati	Nasua narica	NANA	Faridah	Coati 2 of 4
DSCF0019	Dry	4	10.3442284, -85.8423366	Dense Forest	2/11/2024	16:07	31	Mammalia	White-Nose Coati	Nasua narica	NANA	Faridah	Coati 3 of 4
DSCF0019	Dry	4	10.3442284, -85.8423366	Dense Forest	2/11/2024	16:07	31	Mammalia	White-Nose Coati	Nasua narica	NANA	Faridah	Coati 4 of 4
DSCF00128	Dry	4	10.3442284, -85.8423366	Dense Forest	3/5/2024	15:22	32	Mammalia	White-Nose Coati	Nasua narica	NANA	Faridah	Coati 1 of 5
DSCF00128	Dry	4	10.3442284, -85.8423366	Dense Forest	3/5/2024	15:22	32	Mammalia	White-Nose Coati	Nasua narica	NANA	Faridah	Coati 2 of 5
DSCF00128	Dry	4	10.3442284, -85.8423366	Dense Forest	3/5/2024	15:22	32	Mammalia	White-Nose Coati	Nasua narica	NANA	Faridah	Coati 3 of 5
DSCF00128	Dry	4	10.3442284, -85.8423366	Dense Forest	3/5/2024	15:22	32	Mammalia	White-Nose Coati	Nasua narica	NANA	Faridah	Coati 4 of 5
DSCF00128	Dry	4	10.3442284, -85.8423366	Dense Forest	3/5/2024	15:22	32	Mammalia	White-Nose Coati	Nasua narica	NANA	Faridah	Coati 5 of 5
DSCF0002	Dry	5	10.3431584, -85.8412353	Sparse Forest	1/9/2024	9:16	26	Mammalia	White-Nose Coati	Nasua narica	NANA	Faridah	Coati 1 of 4
DSCF0002	Dry	5	10.3431584, -85.8412353	Sparse Forest	1/9/2024	9:16	26	Mammalia	White-Nose Coati	Nasua narica	NANA	Faridah	Coati 2 of 4
DSCF0002	Dry	5	10.3431584, -85.8412353	Sparse Forest	1/9/2024	9:16	26	Mammalia	White-Nose Coati	Nasua narica	NANA	Faridah	Coati 3 of 4
DSCF0002	Dry	5	10.3431584, -85.8412353	Sparse Forest	1/9/2024	9:16	26	Mammalia	White-Nose Coati	Nasua narica	NANA	Faridah	Coati 4 of 4
DSCF0008	Dry	5	10.3431584, -85.8412353	Sparse Forest	1/13/2024	8:59	27	Mammalia	White-Nose Coati	Nasua narica	NANA	Faridah	Coati 1 of 3
DSCF0008	Dry	5	10.3431584, -85.8412353	Sparse Forest	1/13/2024	8:59	27	Mammalia	White-Nose Coati	Nasua narica	NANA	Faridah	Coati 2 of 3
DSCF0008	Dry	5	10.3431584, -85.8412353	Sparse Forest	1/13/2024	8:59	27	Mammalia	White-Nose Coati	Nasua narica	NANA	Faridah	Coati 3 of 3
DSCF0014	Dry	5	10.3431584, -85.8412353	Sparse Forest	1/16/2024	11:01	31	Mammalia	White-Nose Coati	Nasua narica	NANA	Faridah
DSCF0015	Dry	5	10.3431584, -85.8412353	Sparse Forest	1/16/2024	17:17	29	Mammalia	White-Nose Coati	Nasua narica	NANA	Faridah
DSCF0021	Dry	5	10.3431584, -85.8412353	Sparse Forest	1/18/2024	6:17	25	Mammalia	White-Nose Coati	Nasua narica	NANA	Faridah	Coati 1 of 2
DSCF0021	Dry	5	10.3431584, -85.8412353	Sparse Forest	1/18/2024	6:17	25	Mammalia	White-Nose Coati	Nasua narica	NANA	Faridah	Coati 2 of 2
DSCF0022	Dry	5	10.3431584, -85.8412353	Sparse Forest	1/18/2024	16:43	31	Mammalia	White-Nose Coati	Nasua narica	NANA	Faridah	Coati 1 of 5
DSCF0022	Dry	5	10.3431584, -85.8412353	Sparse Forest	1/18/2024	16:43	31	Mammalia	White-Nose Coati	Nasua narica	NANA	Faridah	Coati 2 of 5
DSCF0022	Dry	5	10.3431584, -85.8412353	Sparse Forest	1/18/2024	16:43	31	Mammalia	White-Nose Coati	Nasua narica	NANA	Faridah	Coati 3 of 5
DSCF0022	Dry	5	10.3431584, -85.8412353	Sparse Forest	1/18/2024	16:43	31	Mammalia	White-Nose Coati	Nasua narica	NANA	Faridah	Coati 4 of 5
DSCF0022	Dry	5	10.3431584, -85.8412353	Sparse Forest	1/18/2024	16:43	31	Mammalia	White-Nose Coati	Nasua narica	NANA	Faridah	Coati 5 of 5
DSCF0005	Dry	5	10.3431584, -85.8412353	Sparse Forest	1/20/2024	10:29	31	Mammalia	White-Nose Coati	Nasua narica	NANA	Faridah
DSCF0016	Dry	5	10.3431584, -85.8412353	Sparse Forest	1/27/2024	13:22	34	Mammalia	White-Nose Coati	Nasua narica	NANA	Faridah	Coati 1 of 5
DSCF0016	Dry	5	10.3431584, -85.8412353	Sparse Forest	1/27/2024	13:22	34	Mammalia	White-Nose Coati	Nasua narica	NANA	Faridah	Coati 2 of 5
DSCF0016	Dry	5	10.3431584, -85.8412353	Sparse Forest	1/27/2024	13:22	34	Mammalia	White-Nose Coati	Nasua narica	NANA	Faridah	Coati 3 of 5
DSCF0016	Dry	5	10.3431584, -85.8412353	Sparse Forest	1/27/2024	13:22	34	Mammalia	White-Nose Coati	Nasua narica	NANA	Faridah	Coati 4 of 5
DSCF0016	Dry	5	10.3431584, -85.8412353	Sparse Forest	1/27/2024	13:22	34	Mammalia	White-Nose Coati	Nasua narica	NANA	Faridah	Coati 5 of 5
DSCF0019	Dry	5	10.3431584, -85.8412353	Sparse Forest	1/28/2024	15:55	32	Mammalia	White-Nose Coati	Nasua narica	NANA	Faridah	Coati 1 of 2
DSCF0019	Dry	5	10.3431584, -85.8412353	Sparse Forest	1/28/2024	15:55	32	Mammalia	White-Nose Coati	Nasua narica	NANA	Faridah	Coati 2 of 2
DSCF0022	Dry	5	10.3431584, -85.8412353	Sparse Forest	1/30/2024	12:05	33	Mammalia	White-Nose Coati	Nasua narica	NANA	Faridah
DSCF0024	Dry	5	10.3431584, -85.8412353	Sparse Forest	1/31/2024	7:19	23	Mammalia	White-Nose Coati	Nasua narica	NANA	Faridah	Coati 1 of 6
DSCF0024	Dry	5	10.3431584, -85.8412353	Sparse Forest	1/31/2024	7:19	23	Mammalia	White-Nose Coati	Nasua narica	NANA	Faridah	Coati 2 of 6
DSCF0024	Dry	5	10.3431584, -85.8412353	Sparse Forest	1/31/2024	7:19	23	Mammalia	White-Nose Coati	Nasua narica	NANA	Faridah	Coati 3 of 6
DSCF0024	Dry	5	10.3431584, -85.8412353	Sparse Forest	1/31/2024	7:19	23	Mammalia	White-Nose Coati	Nasua narica	NANA	Faridah	Coati 4 of 6
DSCF0024	Dry	5	10.3431584, -85.8412353	Sparse Forest	1/31/2024	7:19	23	Mammalia	White-Nose Coati	Nasua narica	NANA	Faridah	Coati 5 of 6
DSCF0024	Dry	5	10.3431584, -85.8412353	Sparse Forest	1/31/2024	7:19	23	Mammalia	White-Nose Coati	Nasua narica	NANA	Faridah	Coati 6 of 6
DSCF0028	Dry	5	10.3431584, -85.8412353	Sparse Forest	2/1/2024	6:24	23	Mammalia	White-Nose Coati	Nasua narica	NANA	Faridah
DSCF0029	Dry	5	10.3431584, -85.8412353	Sparse Forest	2/1/2024	7:46	24	Mammalia	White-Nose Coati	Nasua narica	NANA	Faridah
DSCF0013	Dry	5	10.3431584, -85.8412353	Sparse Forest	2/6/2024	14:51	33	Mammalia	White-Nose Coati	Nasua narica	NANA	Faridah	Coati 1 of 2
DSCF0013	Dry	5	10.3431584, -85.8412353	Sparse Forest	2/6/2024	14:51	33	Mammalia	White-Nose Coati	Nasua narica	NANA	Faridah	Coati 2 of 2
DSCF0014	Dry	5	10.3431584, -85.8412353	Sparse Forest	2/6/2024	16:55	29	Mammalia	White-Nose Coati	Nasua narica	NANA	Faridah	Coati 1 of 4
DSCF0014	Dry	5	10.3431584, -85.8412353	Sparse Forest	2/6/2024	16:55	29	Mammalia	White-Nose Coati	Nasua narica	NANA	Faridah	Coati 2 of 4
DSCF0014	Dry	5	10.3431584, -85.8412353	Sparse Forest	2/6/2024	16:55	29	Mammalia	White-Nose Coati	Nasua narica	NANA	Faridah	Coati 3 of 4
DSCF0014	Dry	5	10.3431584, -85.8412353	Sparse Forest	2/6/2024	16:55	29	Mammalia	White-Nose Coati	Nasua narica	NANA	Faridah	Coati 4 of 4
DSCF0020	Dry	5	10.3431584, -85.8412353	Sparse Forest	2/7/2024	9:17	28	Mammalia	White-Nose Coati	Nasua narica	NANA	Faridah	Coati 1 of 6
DSCF0020	Dry	5	10.3431584, -85.8412353	Sparse Forest	2/7/2024	9:17	28	Mammalia	White-Nose Coati	Nasua narica	NANA	Faridah	Coati 2 of 6
DSCF0020	Dry	5	10.3431584, -85.8412353	Sparse Forest	2/7/2024	9:17	28	Mammalia	White-Nose Coati	Nasua narica	NANA	Faridah	Coati 3 of 6
DSCF0020	Dry	5	10.3431584, -85.8412353	Sparse Forest	2/7/2024	9:17	28	Mammalia	White-Nose Coati	Nasua narica	NANA	Faridah	Coati 4 of 6
DSCF0020	Dry	5	10.3431584, -85.8412353	Sparse Forest	2/7/2024	9:17	28	Mammalia	White-Nose Coati	Nasua narica	NANA	Faridah	Coati 5 of 6
DSCF0020	Dry	5	10.3431584, -85.8412353	Sparse Forest	2/7/2024	9:17	28	Mammalia	White-Nose Coati	Nasua narica	NANA	Faridah	Coati 6 of 6
DSCF0024	Dry	5	10.3431584, -85.8412353	Sparse Forest	2/9/2024	17:22	29	Mammalia	White-Nose Coati	Nasua narica	NANA	Faridah	Coati 1 of 4
DSCF0024	Dry	5	10.3431584, -85.8412353	Sparse Forest	2/9/2024	17:22	29	Mammalia	White-Nose Coati	Nasua narica	NANA	Faridah	Coati 2 of 4
DSCF0024	Dry	5	10.3431584, -85.8412353	Sparse Forest	2/9/2024	17:22	29	Mammalia	White-Nose Coati	Nasua narica	NANA	Faridah	Coati 3 of 4
DSCF0024	Dry	5	10.3431584, -85.8412353	Sparse Forest	2/9/2024	17:23	29	Mammalia	White-Nose Coati	Nasua narica	NANA	Faridah	Coati 4 of 4
DSCF0016	Dry	5	10.3431584, -85.8412353	Sparse Forest	2/26/2024	8:56	28	Mammalia	White-Nose Coati	Nasua narica	NANA	Faridah	Coat 1 of 3
DSCF0016	Dry	5	10.3431584, -85.8412353	Sparse Forest	2/26/2024	8:56	28	Mammalia	White-Nose Coati	Nasua narica	NANA	Faridah	Coati 2 of 3
DSCF0016	Dry	5	10.3431584, -85.8412353	Sparse Forest	2/26/2024	8:56	28	Mammalia	White-Nose Coati	Nasua narica	NANA	Faridah	Coati 3 of 3
DSCF0037	Dry	5	10.3431584, -85.8412353	Sparse Forest	3/4/2024	8:01	26	Mammalia	White-Nose Coati	Nasua narica	NANA	Faridah	Coati 1 of 2
DSCF0037	Dry	5	10.3431584, -85.8412353	Sparse Forest	3/4/2024	8:01	26	Mammalia	White-Nose Coati	Nasua narica	NANA	Faridah	Coati 2 of 2
DSCF0348	Dry	7	10.3435585, -85.8408614	Sparse Forest	2/1/2024	15:09	35	Mammalia	White-Nose Coati	Nasua narica	NANA	Faridah
DSCF0041	Dry	7	10.3435585, -85.8408614	Sparse Forest	2/4/2024	6:47	22	Mammalia	White-Nose Coati	Nasua narica	NANA	Faridah	Coati 1 of 2
DSCF0041	Dry	7	10.3435585, -85.8408614	Sparse Forest	2/4/2024	6:47	22	Mammalia	White-Nose Coati	Nasua narica	NANA	Faridah	Coati 2 of 2
DSCF0184	Dry	7	10.3435585, -85.8408614	Sparse Forest	2/14/2024	6:05	26	Mammalia	White-Nose Coati	Nasua narica	NANA	Faridah	Coati 1 of 6
DSCF0184	Dry	7	10.3435585, -85.8408614	Sparse Forest	2/14/2024	6:05	26	Mammalia	White-Nose Coati	Nasua narica	NANA	Faridah	Coati 2 of 8
DSCF0184	Dry	7	10.3435585, -85.8408614	Sparse Forest	2/14/2024	6:05	26	Mammalia	White-Nose Coati	Nasua narica	NANA	Faridah	Coati 3 of 8
DSCF0184	Dry	7	10.3435585, -85.8408614	Sparse Forest	2/14/2024	6:05	26	Mammalia	White-Nose Coati	Nasua narica	NANA	Faridah	Coati 4 of 8
DSCF0184	Dry	7	10.3435585, -85.8408614	Sparse Forest	2/14/2024	6:05	26	Mammalia	White-Nose Coati	Nasua narica	NANA	Faridah	Coati 5 of 8
DSCF0184	Dry	7	10.3435585, -85.8408614	Sparse Forest	2/14/2024	6:05	26	Mammalia	White-Nose Coati	Nasua narica	NANA	Faridah	Coati 6 of 8
DSCF0184	Dry	7	10.3435585, -85.8408614	Sparse Forest	2/14/2024	6:05	26	Mammalia	White-Nose Coati	Nasua narica	NANA	Faridah	Coati 7 of 8
DSCF0184	Dry	7	10.3435585, -85.8408614	Sparse Forest	2/14/2024	6:05	26	Mammalia	White-Nose Coati	Nasua narica	NANA	Faridah	Coati 8 of 8
DSCF0306	Dry	7	10.3435585, -85.8408614	Sparse Forest	3/6/2024	6:02	23	Mammalia	White-Nose Coati	Nasua narica	NANA	Faridah	Coati 1 of 6
DSCF0306	Dry	7	10.3435585, -85.8408614	Sparse Forest	3/6/2024	6:02	23	Mammalia	White-Nose Coati	Nasua narica	NANA	Faridah	Coati 2 of 8
DSCF0306	Dry	7	10.3435585, -85.8408614	Sparse Forest	3/6/2024	6:02	23	Mammalia	White-Nose Coati	Nasua narica	NANA	Faridah	Coati 3 of 8
DSCF0306	Dry	7	10.3435585, -85.8408614	Sparse Forest	3/6/2024	6:02	23	Mammalia	White-Nose Coati	Nasua narica	NANA	Faridah	Coati 4 of 8
DSCF0306	Dry	7	10.3435585, -85.8408614	Sparse Forest	3/6/2024	6:02	23	Mammalia	White-Nose Coati	Nasua narica	NANA	Faridah	Coati 5 of 8
DSCF0306	Dry	7	10.3435585, -85.8408614	Sparse Forest	3/6/2024	6:02	23	Mammalia	White-Nose Coati	Nasua narica	NANA	Faridah	Coati 6 of 8
DSCF0306	Dry	7	10.3435585, -85.8408614	Sparse Forest	3/6/2024	6:02	23	Mammalia	White-Nose Coati	Nasua narica	NANA	Faridah	Coati 7 of 8
DSCF0306	Dry	7	10.3435585, -85.8408614	Sparse Forest	3/6/2024	6:02	23	Mammalia	White-Nose Coati	Nasua narica	NANA	Faridah	Coati 8 of 8
DSCF0005	Dry	8	10.3431192, -85.8403645	Sparse Forest	1/11/2024	11:21	33	Mammalia	White-Nose Coati	Nasua narica	NANA	Faridah
DSCF0004	Dry	8	10.3431192, -85.8403645	Sparse Forest	1/12/2024	11:20	33	Mammalia	White-Nose Coati	Nasua narica	NANA	Faridah
DSCF0010	Dry	8	10.3431192, -85.8403645	Sparse Forest	1/16/2024	7:44	28	Mammalia	White-Nose Coati	Nasua narica	NANA	Faridah
DSCF0012	Dry	8	10.3431192, -85.8403645	Sparse Forest	1/17/2024	6:32	25	Mammalia	White-Nose Coati	Nasua narica	NANA	Faridah	Coati 1 of 3
DSCF0012	Dry	8	10.3431192, -85.8403645	Sparse Forest	1/17/2024	6:32	25	Mammalia	White-Nose Coati	Nasua narica	NANA	Faridah	Coati 2 of 3
DSCF0012	Dry	8	10.3431192, -85.8403645	Sparse Forest	1/17/2024	6:32	25	Mammalia	White-Nose Coati	Nasua narica	NANA	Faridah	Coati 3 of 3
DSCF0015	Dry	8	10.3431192, -85.8403645	Sparse Forest	1/18/2024	8:39	30	Mammalia	White-Nose Coati	Nasua narica	NANA	Faridah
DSCF0005	Dry	8	10.3431192, -85.8403645	Sparse Forest	1/20/2024	7:05	24	Mammalia	White-Nose Coati	Nasua narica	NANA	Faridah
DSCF0006	Dry	8	10.3431192, -85.8403645	Sparse Forest	1/21/2024	8:35	29	Mammalia	White-Nose Coati	Nasua narica	NANA	Faridah
DSCF0010	Dry	8	10.3431192, -85.8403645	Sparse Forest	1/23/2024	9:01	31	Mammalia	White-Nose Coati	Nasua narica	NANA	Faridah	Coati 1 of 4
DSCF0010	Dry	8	10.3431192, -85.8403645	Sparse Forest	1/23/2024	9:01	31	Mammalia	White-Nose Coati	Nasua narica	NANA	Faridah	Coati 2 of 4
DSCF0010	Dry	8	10.3431192, -85.8403645	Sparse Forest	1/23/2024	9:01	31	Mammalia	White-Nose Coati	Nasua narica	NANA	Faridah	Coati 3 of 4
DSCF0010	Dry	8	10.3431192, -85.8403645	Sparse Forest	1/23/2024	9:01	31	Mammalia	White-Nose Coati	Nasua narica	NANA	Faridah	Coati 4 of 4
DSCF0012	Dry	8	10.3431192, -85.8403645	Sparse Forest	1/25/2024	7:22	27	Mammalia	White-Nose Coati	Nasua narica	NANA	Faridah
DSCF0014	Dry	8	10.3431192, -85.8403645	Sparse Forest	1/26/2024	8:18	30	Mammalia	White-Nose Coati	Nasua narica	NANA	Faridah
DSCF0018	Dry	8	10.3431192, -85.8403645	Sparse Forest	1/30/2024	9:54	34	Mammalia	White-Nose Coati	Nasua narica	NANA	Faridah
DSCF0021	Dry	8	10.3431192, -85.8403645	Sparse Forest	1/30/2024	12:31	35	Mammalia	White-Nose Coati	Nasua narica	NANA	Faridah	Coati 1 of 4
DSCF0021	Dry	8	10.3431192, -85.8403645	Sparse Forest	1/30/2024	13:31	35	Mammalia	White-Nose Coati	Nasua narica	NANA	Faridah	Coati 2 of 4
DSCF0021	Dry	8	10.3431192, -85.8403645	Sparse Forest	1/30/2024	14:31	35	Mammalia	White-Nose Coati	Nasua narica	NANA	Faridah	Coati 3 of 4
DSCF0021	Dry	8	10.3431192, -85.8403645	Sparse Forest	1/30/2024	15:31	35	Mammalia	White-Nose Coati	Nasua narica	NANA	Faridah	Coati 4 of 4
DSCF0028	Dry	8	10.3431192, -85.8403645	Sparse Forest	1/31/2024	16:00	31	Mammalia	White-Nose Coati	Nasua narica	NANA	Faridah
DSCF0003	Dry	8	10.3431192, -85.8403645	Sparse Forest	2/2/2024	7:49	27	Mammalia	White-Nose Coati	Nasua narica	NANA	Faridah
DSCF0005	Dry	8	10.3431192, -85.8403645	Sparse Forest	2/2/2024	23:34	25	Mammalia	White-Nose Coati	Nasua narica	NANA	Faridah
DSCF0006	Dry	8	10.3431192, -85.8403645	Sparse Forest	2/3/2024	4:08	23	Mammalia	White-Nose Coati	Nasua narica	NANA	Faridah	Coati 1 of 2
DSCF0006	Dry	8	10.3431192, -85.8403645	Sparse Forest	2/3/2024	4:08	23	Mammalia	White-Nose Coati	Nasua narica	NANA	Faridah	Coati 2 of 2
DSCF0009	Dry	8	10.3431192, -85.8403645	Sparse Forest	2/4/2024	7:20	23	Mammalia	White-Nose Coati	Nasua narica	NANA	Faridah
DSCF0010	Dry	8	10.3431192, -85.8403645	Sparse Forest	2/4/2024	8:24	27	Mammalia	White-Nose Coati	Nasua narica	NANA	Faridah	Coati 1 of 4
DSCF0010	Dry	8	10.3431192, -85.8403645	Sparse Forest	2/4/2024	8:24	27	Mammalia	White-Nose Coati	Nasua narica	NANA	Faridah	Coati 2 of 4
DSCF0010	Dry	8	10.3431192, -85.8403645	Sparse Forest	2/4/2024	8:24	27	Mammalia	White-Nose Coati	Nasua narica	NANA	Faridah	Coati 3 of 4
DSCF0010	Dry	8	10.3431192, -85.8403645	Sparse Forest	2/4/2024	8:24	27	Mammalia	White-Nose Coati	Nasua narica	NANA	Faridah	Coati 4 of 4
DSCF0011	Dry	8	10.3431192, -85.8403645	Sparse Forest	2/4/2024	11:00	34	Mammalia	White-Nose Coati	Nasua narica	NANA	Faridah
DSCF0012	Dry	8	10.3431192, -85.8403645	Sparse Forest	2/4/2024	13:06	34	Mammalia	White-Nose Coati	Nasua narica	NANA	Faridah
DSCF0019	Dry	8	10.3431192, -85.8403645	Sparse Forest	2/7/2024	15:45	33	Mammalia	White-Nose Coati	Nasua narica	NANA	Faridah
DSCF0087	Dry	8	10.3431192, -85.8403645	Sparse Forest	2/16/2024	16:34	34	Mammalia	White-Nose Coati	Nasua narica	NANA	Faridah
DSCF0003	Dry	9	10.3428712, -85.8403233	Dense Forest	1/16/2024	10:42	35	Mammalia	White-Nose Coati	Nasua narica	NANA	Faridah	Coati 1 of 4
DSCF0003	Dry	9	10.3428712, -85.8403233	Dense Forest	1/16/2024	10:42	35	Mammalia	White-Nose Coati	Nasua narica	NANA	Faridah	Coati 3 of 4
DSCF0003	Dry	9	10.3428712, -85.8403233	Dense Forest	1/16/2024	10:42	35	Mammalia	White-Nose Coati	Nasua narica	NANA	Faridah	Coati 4 of 4
DSCF0003	Dry	9	10.3428712, -85.8403233	Dense Forest	1/16/2024	10:42	35	Mammalia	White-Nose Coati	Nasua narica	NANA	Faridah	Coati 2 of 4
DSCF0004	Dry	9	10.3428712, -85.8403233	Dense Forest	1/17/2024	6:33	25	Mammalia	White-Nose Coati	Nasua narica	NANA	Faridah	Coati 1 of 4
DSCF0004	Dry	9	10.3428712, -85.8403233	Dense Forest	1/17/2024	6:33	25	Mammalia	White-Nose Coati	Nasua narica	NANA	Faridah	Coati 2 of 4
DSCF0004	Dry	9	10.3428712, -85.8403233	Dense Forest	1/17/2024	6:33	25	Mammalia	White-Nose Coati	Nasua narica	NANA	Faridah	Coati 3 of 4
DSCF0004	Dry	9	10.3428712, -85.8403233	Dense Forest	1/17/2024	6:33	25	Mammalia	White-Nose Coati	Nasua narica	NANA	Faridah	Coati 4 of 4
DSCF0005	Dry	9	10.3428712, -85.8403233	Dense Forest	1/23/2024	9:02	33	Mammalia	White-Nose Coati	Nasua narica	NANA	Faridah
DSCF0011	Dry	9	10.3428712, -85.8403233	Dense Forest	1/31/2024	15:59	32	Mammalia	White-Nose Coati	Nasua narica	NANA	Faridah
DSCF0002	Dry	9	10.3428712, -85.8403233	Dense Forest	2/21/2024	17:11	31	Mammalia	White-Nose Coati	Nasua narica	NANA	Faridah	Coati 1 of 2
DSCF0002	Dry	9	10.3428712, -85.8403233	Dense Forest	2/21/2024	17:11	31	Mammalia	White-Nose Coati	Nasua narica	NANA	Faridah	Coati 2 of 2
DSCF0001	Dry	10	10.3428006, -85.8419625	Dense Forest	1/11/2024	7:53	25	Mammalia	White-Nose Coati	Nasua narica	NANA	Faridah
DSCF0003	Dry	10	10.3428006, -85.8419625	Dense Forest	1/12/2024	14:11	32	Mammalia	White-Nose Coati	Nasua narica	NANA	Faridah	Coati 1 of 2
DSCF0003	Dry	10	10.3428006, -85.8419625	Dense Forest	1/12/2024	14:11	32	Mammalia	White-Nose Coati	Nasua narica	NANA	Faridah	Coati 2 of 2
DSCF0004	Dry	10	10.3428006, -85.8419625	Dense Forest	1/22/2024	6:39	25	Mammalia	White-Nose Coati	Nasua narica	NANA	Faridah
DSCF0006	Dry	10	10.3428006, -85.8419625	Dense Forest	1/25/2024	9:21	32	Mammalia	White-Nose Coati	Nasua narica	NANA	Faridah
DSCF0007	Dry	10	10.3428006, -85.8419625	Dense Forest	1/25/2024	16:34	34	Mammalia	White-Nose Coati	Nasua narica	NANA	Faridah
DSCF0009	Dry	10	10.3428006, -85.8419625	Dense Forest	1/26/2024	10:19	33	Mammalia	White-Nose Coati	Nasua narica	NANA	Faridah
DSCF0013	Dry	10	10.3428006, -85.8419625	Dense Forest	1/28/2024	10:12	33	Mammalia	White-Nose Coati	Nasua narica	NANA	Faridah
DSCF0004	Dry	10	10.3428006, -85.8419625	Dense Forest	2/3/2024	10:01	31	Mammalia	White-Nose Coati	Nasua narica	NANA	Faridah
DSCF0006	Dry	10	10.3428006, -85.8419625	Dense Forest	2/3/2024	13:25	34	Mammalia	White-Nose Coati	Nasua narica	NANA	Faridah
DSCF0007	Dry	10	10.3428006, -85.8419625	Dense Forest	2/4/2024	14:43	32	Mammalia	White-Nose Coati	Nasua narica	NANA	Faridah
DSCF0012	Dry	10	10.3428006, -85.8419625	Dense Forest	2/7/2024	6:03	23	Mammalia	White-Nose Coati	Nasua narica	NANA	Faridah	Coati 1 of 3
DSCF0012	Dry	10	10.3428006, -85.8419625	Dense Forest	2/7/2024	6:03	23	Mammalia	White-Nose Coati	Nasua narica	NANA	Faridah	Coati 2 of 3
DSCF0012	Dry	10	10.3428006, -85.8419625	Dense Forest	2/7/2024	6:03	23	Mammalia	White-Nose Coati	Nasua narica	NANA	Faridah	Coati 3 of 3
DSCF0017	Dry	10	10.3428006, -85.8419625	Dense Forest	2/12/2024	14:38	36	Mammalia	White-Nose Coati	Nasua narica	NANA	Faridah	Coati 1 of 2
DSCF0017	Dry	10	10.3428006, -85.8419625	Dense Forest	2/12/2024	14:38	36	Mammalia	White-Nose Coati	Nasua narica	NANA	Faridah	Coati 2 of 2
DSCF0019	Dry	10	10.3428006, -85.8419625	Dense Forest	2/13/2024	5:48	24	Mammalia	White-Nose Coati	Nasua narica	NANA	Faridah	Coati 1 of 3
DSCF0019	Dry	10	10.3428006, -85.8419625	Dense Forest	2/13/2024	5:48	24	Mammalia	White-Nose Coati	Nasua narica	NANA	Faridah	Coati 2 of 3
DSCF0019	Dry	10	10.3428006, -85.8419625	Dense Forest	2/13/2024	5:48	24	Mammalia	White-Nose Coati	Nasua narica	NANA	Faridah	Coati 3 of 3
DSCF0035	Dry	10	10.3428006, -85.8419625	Dense Forest	2/24/2024	6:00	22	Mammalia	White-Nose Coati	Nasua narica	NANA	Faridah	Coati 1 of 3
DSCF0035	Dry	10	10.3428006, -85.8419625	Dense Forest	2/24/2024	6:00	22	Mammalia	White-Nose Coati	Nasua narica	NANA	Faridah	Coati 2 of 3
DSCF0035	Dry	10	10.3428006, -85.8419625	Dense Forest	2/24/2024	6:00	22	Mammalia	White-Nose Coati	Nasua narica	NANA	Faridah	Coati 3 of 3
Coati tail	Wet	11	10.34342, -85.84093	Sparse Forest	1/7/2021	18:56	31	Mammalia	White-Nose Coati	Nasua narica	NANA	Trevor	wrong time and date
Coatis family	Wet	12	10.34342, -85.84041	Sparse Forest	8/5/2016	14:18	27	Mammalia	White-Nose Coati	Nasua narica	NANA	Trevor	1 of 10 in video, wrong time and date
Coatis family	Wet	12	10.34342, -85.84041	Sparse Forest	8/5/2016	14:18	27	Mammalia	White-Nose Coati	Nasua narica	NANA	Trevor	2 of 10 in video, wrong time and date
Coatis family	Wet	12	10.34342, -85.84041	Sparse Forest	8/5/2016	14:18	27	Mammalia	White-Nose Coati	Nasua narica	NANA	Trevor	3 of 10 in video, wrong time and date
Coatis family	Wet	12	10.34342, -85.84041	Sparse Forest	8/5/2016	14:18	27	Mammalia	White-Nose Coati	Nasua narica	NANA	Trevor	4 of 10 in video, wrong time and date
Coatis family	Wet	12	10.34342, -85.84041	Sparse Forest	8/5/2016	14:18	27	Mammalia	White-Nose Coati	Nasua narica	NANA	Trevor	5 of 10 in video, wrong time and date
Coatis family	Wet	12	10.34342, -85.84041	Sparse Forest	8/5/2016	14:18	27	Mammalia	White-Nose Coati	Nasua narica	NANA	Trevor	6 of 10 in video, wrong time and date
Coatis family	Wet	12	10.34342, -85.84041	Sparse Forest	8/5/2016	14:18	27	Mammalia	White-Nose Coati	Nasua narica	NANA	Trevor	7 of 10 in video, wrong time and date
Coatis family	Wet	12	10.34342, -85.84041	Sparse Forest	8/5/2016	14:18	27	Mammalia	White-Nose Coati	Nasua narica	NANA	Trevor	8 of 10 in video, wrong time and date
Coatis family	Wet	12	10.34342, -85.84041	Sparse Forest	8/5/2016	14:18	27	Mammalia	White-Nose Coati	Nasua narica	NANA	Trevor	9 of 10 in video, wrong time and date
Coatis family	Wet	12	10.34342, -85.84041	Sparse Forest	8/5/2016	14:18	27	Mammalia	White-Nose Coati	Nasua narica	NANA	Trevor	10 of 10 in video, wrong time and date
Coati snooping	Wet	12	10.34342, -85.84041	Sparse Forest	8/10/2016	8:26	28	Mammalia	White-Nose Coati	Nasua narica	NANA	Trevor	wrong time and date
Coati eating	Wet	13	10.34397, -85.84109	Grassland	1/25/2021	21:13	35	Mammalia	White-Nose Coati	Nasua narica	NANA	Trevor	wrong time and date
IMG_0059.AVI	Wet	14	10.342976, -85.840222	Sparse Forest	7/9/2024	1:43	30	Mammalia	White-Nose Coati	Nasua narica	NANA	Faridah	Coati 1 of 24
IMG_0059.AVI	Wet	14	10.342976, -85.840222	Sparse Forest	7/9/2024	1:43	30	Mammalia	White-Nose Coati	Nasua narica	NANA	Faridah	Coati 2 of 24
IMG_0059.AVI	Wet	14	10.342976, -85.840222	Sparse Forest	7/9/2024	1:43	30	Mammalia	White-Nose Coati	Nasua narica	NANA	Faridah	Coati 3 of 24
IMG_0059.AVI	Wet	14	10.342976, -85.840222	Sparse Forest	7/9/2024	1:43	30	Mammalia	White-Nose Coati	Nasua narica	NANA	Faridah	Coati 4 of 24
IMG_0059.AVI	Wet	14	10.342976, -85.840222	Sparse Forest	7/9/2024	1:43	30	Mammalia	White-Nose Coati	Nasua narica	NANA	Faridah	Coati 5 of 24
IMG_0059.AVI	Wet	14	10.342976, -85.840222	Sparse Forest	7/9/2024	1:43	30	Mammalia	White-Nose Coati	Nasua narica	NANA	Faridah	Coati 6 of 24
IMG_0059.AVI	Wet	14	10.342976, -85.840222	Sparse Forest	7/9/2024	1:43	30	Mammalia	White-Nose Coati	Nasua narica	NANA	Faridah	Coati 7 of 24
IMG_0059.AVI	Wet	14	10.342976, -85.840222	Sparse Forest	7/9/2024	1:43	30	Mammalia	White-Nose Coati	Nasua narica	NANA	Faridah	Coati 8 of 24
IMG_0059.AVI	Wet	14	10.342976, -85.840222	Sparse Forest	7/9/2024	1:43	30	Mammalia	White-Nose Coati	Nasua narica	NANA	Faridah	Coati 9 of 24
IMG_0059.AVI	Wet	14	10.342976, -85.840222	Sparse Forest	7/9/2024	1:43	30	Mammalia	White-Nose Coati	Nasua narica	NANA	Faridah	Coati 10 of 24
IMG_0059.AVI	Wet	14	10.342976, -85.840222	Sparse Forest	7/9/2024	1:43	30	Mammalia	White-Nose Coati	Nasua narica	NANA	Faridah	Coati 11 of 24
IMG_0059.AVI	Wet	14	10.342976, -85.840222	Sparse Forest	7/9/2024	1:43	30	Mammalia	White-Nose Coati	Nasua narica	NANA	Faridah	Coati 12 of 24
IMG_0059.AVI	Wet	14	10.342976, -85.840222	Sparse Forest	7/9/2024	1:43	30	Mammalia	White-Nose Coati	Nasua narica	NANA	Faridah	Coati 13 of 24
IMG_0059.AVI	Wet	14	10.342976, -85.840222	Sparse Forest	7/9/2024	1:43	30	Mammalia	White-Nose Coati	Nasua narica	NANA	Faridah	Coati 14 of 24
IMG_0059.AVI	Wet	14	10.342976, -85.840222	Sparse Forest	7/9/2024	1:43	30	Mammalia	White-Nose Coati	Nasua narica	NANA	Faridah	Coati 15 of 24
IMG_0059.AVI	Wet	14	10.342976, -85.840222	Sparse Forest	7/9/2024	1:43	30	Mammalia	White-Nose Coati	Nasua narica	NANA	Faridah	Ciati 16 of 24
IMG_0059.AVI	Wet	14	10.342976, -85.840222	Sparse Forest	7/9/2024	1:43	30	Mammalia	White-Nose Coati	Nasua narica	NANA	Faridah	Coati 17 of 24
IMG_0059.AVI	Wet	14	10.342976, -85.840222	Sparse Forest	7/9/2024	1:43	30	Mammalia	White-Nose Coati	Nasua narica	NANA	Faridah	Coati 18 of 24
IMG_0059.AVI	Wet	14	10.342976, -85.840222	Sparse Forest	7/9/2024	1:43	30	Mammalia	White-Nose Coati	Nasua narica	NANA	Faridah	Coati 19 of 24
IMG_0059.AVI	Wet	14	10.342976, -85.840222	Sparse Forest	7/9/2024	1:43	30	Mammalia	White-Nose Coati	Nasua narica	NANA	Faridah	Coati 20 of 24
IMG_0059.AVI	Wet	14	10.342976, -85.840222	Sparse Forest	7/9/2024	1:43	30	Mammalia	White-Nose Coati	Nasua narica	NANA	Faridah	Coati 21 of 24
IMG_0059.AVI	Wet	14	10.342976, -85.840222	Sparse Forest	7/9/2024	1:43	30	Mammalia	White-Nose Coati	Nasua narica	NANA	Faridah	Coati 22 of 24
IMG_0059.AVI	Wet	14	10.342976, -85.840222	Sparse Forest	7/9/2024	1:43	30	Mammalia	White-Nose Coati	Nasua narica	NANA	Faridah	Coati 23 of 24
IMG_0059.AVI	Wet	14	10.342976, -85.840222	Sparse Forest	7/9/2024	1:43	30	Mammalia	White-Nose Coati	Nasua narica	NANA	Faridah	Coati 24 of 24
DSCF0026	Dry	3(2)	10.3420479, -85.8395860	Dense Forest	2/25/2024	16:47	33	Mammalia	White-Nose Coati	Nasua narica	NANA	Faridah	Coati 1 of 4
DSCF0026	Dry	3(2)	10.3420479, -85.8395860	Dense Forest	2/25/2024	16:47	33	Mammalia	White-Nose Coati	Nasua narica	NANA	Faridah	Coati 2 of 4
DSCF0026	Dry	3(2)	10.3420479, -85.8395860	Dense Forest	2/25/2024	16:47	33	Mammalia	White-Nose Coati	Nasua narica	NANA	Faridah	Coati 3 of 4
DSCF0026	Dry	3(2)	10.3420479, -85.8395860	Dense Forest	2/25/2024	16:47	33	Mammalia	White-Nose Coati	Nasua narica	NANA	Faridah	Coati 4 of 4
DSCF0008	Dry	6(2)	10.3418385, -85.8420610	Dense Forest	2/22/2024	16:42	32	Mammalia	White-Nose Coati	Nasua narica	NANA	Faridah	Coati 1 of 2
DSCF0008	Dry	6(2)	10.3418385, -85.8420610	Dense Forest	2/22/2024	16:42	32	Mammalia	White-Nose Coati	Nasua narica	NANA	Faridah	Coati 2 of 2
