# Supplementary material for: Tiny Patch, Big Value: A Small Dry Forest Patch Supports Wildlife Conservation in Guanacaste, Costa Rica
Source: Ecol Evol. 2025 Aug 13;15(8):e71972. doi: 10.1002/ece3.71972 (PMC12349970; doi:10.1002/ece3.71972)
Supplement: Supplementary file 3 — Data S3: ece371972‐sup‐0003‐supinfo.csv. [file ECE3-15-e71972-s001.csv]

Sparse Forest	Dense Forest	Grassland
257	255	132
143	65	15
64	29	8
30	25	7
20	5	2
7	4	1
5	4	1
4	2	0
4	1	0
3	1	0
2	1	0
2	0	0
2	0	0
1	0	0
1	0	0
