# Supplementary material for: Tiny Patch, Big Value: A Small Dry Forest Patch Supports Wildlife Conservation in Guanacaste, Costa Rica
Source: Ecol Evol. 2025 Aug 13;15(8):e71972. doi: 10.1002/ece3.71972 (PMC12349970; doi:10.1002/ece3.71972)
Supplement: Supplementary file 4 — Data S4: ece371972‐sup‐0004‐supinfo.txt. [file ECE3-15-e71972-s003.txt]

Full Camera Dataset (Cleaned): Used for total richness counts
-Videos with no or an unidentifiable animals were excluded from the dataset
-Where a species was observed at the same site within 60 min, replicates were removed (to identify 'Unique Capture Events'; UCEs)
-Some cameras (during the wet season) had incorrect date and time settings. These are noted in the 'notes' column
-Videos with multiple UCEs are noted in the 'notes' column

Trapping Data: Used for extrapolated rarefaction curves
-Lists number of UCEs per species at each site, in descending order

Murren Dry Season Richness: Used for comparing daily richness between sites
-Videos from wet season were excluded, because of incorrect date and time entries
-Average richness per day was calculated by dividing the total richness in a zone on
 a given day by the number of active cameras in that zone on that day
