# Supplementary material for: Tiny Patch, Big Value: A Small Dry Forest Patch Supports Wildlife Conservation in Guanacaste, Costa Rica
Source: Ecol Evol. 2025 Aug 13;15(8):e71972. doi: 10.1002/ece3.71972 (PMC12349970; doi:10.1002/ece3.71972)
Supplement: Supplementary file 5 — Data S5: ece371972‐sup‐0005‐supinfo.R. [file ECE3-15-e71972-s005.R]

###########################################################################
### 1. DATA REFORMATTING: RICHNESS PER DAY PER CAMERA
###########################################################################
# Load required packages for data manipulation and date handling
observations = read.csv('Full_Camera_Dataset_(Cleaned).csv')
library(dplyr)
library(tidyr)
library(lubridate)

# Filter observations for the Dry season
observations_dry_season = observations %>%
  filter(Season == 'Dry')

# Ensure correct date format using lubridate's mdy() function
observations_dry_season = observations_dry_season %>%
  mutate(Date..MM.DD.YYYY. = mdy(Date..MM.DD.YYYY.))

# Create a dataset for deployment dates for each camera (manual input)
deployment_data <- tibble(
  Camera = c("1(1)", "1(2)", "2", "3(1)", "3(2)", "4", "5", "6(1)", "6(2)", "7",
             "8", "9", "10"),
  Start_Date = as.Date(c("2024-01-11", "2024-02-22", "2024-01-11", "2024-01-08",
                         "2024-02-22", "2024-01-11", "2024-01-08", "2024-01-19",
                         "2024-02-22", "2024-01-11", "2024-01-08", "2024-01-11",
                         "2024-01-08")),
  End_Date = as.Date(c("2024-02-22", "2024-03-07", "2024-03-07", "2024-01-18", 
                       "2024-03-07", "2024-03-07", "2024-03-07", "2024-02-03", 
                       "2024-03-07", "2024-03-07", "2024-03-07", "2024-03-07", 
                       "2024-03-07"))
)

# Remove partial days from start and end dates
deployment_data = deployment_data %>%
  mutate(
    Start_Date = if_else(Start_Date != min(Start_Date), Start_Date + 1, Start_Date),
    End_Date = if_else(End_Date != max(End_Date), End_Date - 1, End_Date)
  )

# Calculate total number of days (deployment duration) per camera
deployment_data = deployment_data %>%
  mutate(Number_of_Days = as.integer(End_Date - Start_Date) + 1)

# Create all camera-day combinations (one row per Camera per day)
camera_days = deployment_data %>%
  rowwise() %>%
  mutate(
    Date = list(seq(Start_Date, End_Date, by = '1 day'))
  ) %>%
  unnest(Date) %>%
  select(Camera, Date)

# Merge camera_days with observations to calculate species richness per camera-day
richness_data = observations_dry_season %>%
  mutate(Date = as.Date(Date..MM.DD.YYYY., format = '%m.%d.%Y')) %>%
  left_join(camera_days, by = c('Camera', 'Date')) %>%
  group_by(Camera, Date) %>%
  summarise(
    Species_Richness = n_distinct(Species_Code),
    .groups = 'drop'
  )

# Create a complete list of camera-day combinations from deployment data
deployment_data_complete = deployment_data %>%
  dplyr::mutate(Date = purrr::map2(Start_Date, End_Date, ~seq(.x, .y, by = "day"))) %>%
  dplyr::select(Camera, Date) %>%
  tidyr::unnest(Date)

# Convert date column in observations_dry_season so column names match
observations_dry_season$Date = as.Date(observations_dry_season$Date..MM.DD.YYYY.)

# Merge deployment data with richness data to fill in missing camera-days with 0 richness
richness_data_complete = merge(deployment_data_complete, richness_data,
                               by.x = c("Camera", "Date"), by.y = c("Camera", "Date"), all.x = TRUE)
richness_data_complete[is.na(richness_data_complete)] = 0

# Add camera Area information by merging with a distinct list from observations_dry_season
richness_data_complete = richness_data_complete %>%
  left_join(observations_dry_season %>%
              select(Camera, Area) %>%
              distinct(), by = "Camera")

# Manually assign Areas for specific Cameras if necessary
richness_data_complete$Area[richness_data_complete$Camera %in% c("1(1)", "1(2)")] = "Dense Forest"
richness_data_complete$Area[richness_data_complete$Camera %in% c("6(1)")] = "Grassland"


###########################################################################
### 2. GLMM ANALYSIS: MODELING DAILY SPECIES RICHNESS
###########################################################################

# Load additional libraries for GLMMs and diagnostics
library(glmmTMB)
library(ggplot2)
library(DHARMa)

# Fit a GLMM with random effect for Camera and a random slope for Date
glmm1 = glmmTMB(
  Species_Richness ~ Area + (1 + Date | Camera),
  data = richness_data_complete,
  family = poisson
)

# Fit an alternative GLMM with only random intercept for Camera
glmm2 = glmmTMB(
  Species_Richness ~ Area + (1 | Camera),
  data = richness_data_complete,
  family = poisson
)

# Check for overdispersion: compute residual deviance and degrees of freedom for each model
residual_deviance1 = deviance(glmm1)
df_residual1 = df.residual(glmm1)
residual_deviance2 = deviance(glmm2)
df_residual2 = df.residual(glmm2)

# Calculate overdispersion ratio for glmm1 and glmm2
overdispersion_ratio1 = residual_deviance1 / df_residual1
cat("Overdispersion ratio (glmm1):", overdispersion_ratio1, "\n")
overdispersion_ratio2 = residual_deviance1 / df_residual2
cat("Overdispersion ratio (glmm2):", overdispersion_ratio1, "\n")

# Simulate residuals to check linearity on the log scale for both models
sim_res1 = simulateResiduals(glmm1)
plot(sim_res1, rank = T)
sim_res2 = simulateResiduals(glmm2)
plot(sim_res2, rank = T)

# Check for zero-inflation: compare the proportion of zeros observed versus expected
observed_zeros = sum(richness_data_complete$Species_Richness == 0) / nrow(richness_data_complete)
cat("Observed zeros:", observed_zeros, "\n")
expected_zeros = sum(sim_res1$simulatedResponse == 0) / length(sim_res1$simulatedResponse)
cat("Expected zeros (glmm1):", expected_zeros, "\n")
expected_zeros = sum(sim_res2$simulatedResponse == 0) / length(sim_res2$simulatedResponse)
cat("Expected zeros (glmm2):", expected_zeros, "\n")

# Check for temporal autocorrelation by plotting Pearson residuals across time for a sample of Cameras
resids = residuals(glmm2, type = "pearson")
richness_data_complete$resid = resids
richness_data_complete %>%
  filter(Camera %in% sample(unique(Camera), 3)) %>%
  ggplot(aes(x = Date, y = resid)) +
  geom_line() +
  facet_wrap(~ Camera) +
  theme_minimal()

#check for landscape level autocorrelation using DHARMa
sim2 = simulateResiduals(fittedModel = glmm2, plot = FALSE)
resid_df = data.frame(
  Date = richness_data_complete$Date,
  Camera = richness_data_complete$Camera,
  Resid = sim2$scaledResiduals
)
daily_means = resid_df %>%
  group_by(Date) %>%
  summarise(mean_resid = mean(Resid, na.rm = TRUE)) %>%
  arrange(Date)
acf(daily_means$mean_resid,
    main = "ACF of Daily Mean DHARMa Residuals",
    na.action = na.pass)

# Display summaries for both GLMM models
summary(glmm1)
summary(glmm2)

# Calculate and display R² values for the models (requires performance package)
library(performance)
r2(glmm1)
r2(glmm2)

#Calculating Coef. 95% CIs
confint(glmm2, method = "profile")

###########################################################################
### 3. VISUALIZING FIXED EFFECTS: DAILY SPECIES RICHNESS BOXPLOT
###########################################################################

# Calculate sample sizes (number of observations) per Area
sample_sizes = richness_data_complete %>%
  group_by(Area) %>%
  summarise(sample_size = n())

# Calculate mean species richness and 95% confidence intervals per Area
mean_CI_data = richness_data_complete %>%
  group_by(Area) %>%
  summarise(
    mean_richness = mean(Species_Richness, na.rm = TRUE),
    lower_CI = mean_richness - qt(0.975, df = n() - 1) * sd(Species_Richness, na.rm = TRUE) / sqrt(n()),
    upper_CI = mean_richness + qt(0.975, df = n() - 1) * sd(Species_Richness, na.rm = TRUE) / sqrt(n())
  )

# Create the boxplot with error bars, mean points, and sample size annotations
#load fonts for Times New Roman
library(extrafont)
loadfonts(device = "win")

ggplot(richness_data_complete, aes(x = Area, y = Species_Richness)) +
  geom_boxplot() +
  geom_errorbar(data = mean_CI_data,
                aes(x = Area, ymin = lower_CI, ymax = upper_CI),
                inherit.aes = FALSE,
                width = 0.2, color = "black", size = 1.5) +
  geom_point(data = mean_CI_data,
             aes(x = Area, y = mean_richness),
             inherit.aes = FALSE,
             shape = 21, fill = "gray", color = "black",
             size = 4, stroke = 1.5) +
  geom_text(data = sample_sizes,
            aes(x = Area,
                y = max(richness_data_complete$Species_Richness) + 0.5,
                label = paste0("(", sample_size, ")")),
            inherit.aes = FALSE,
            vjust = 0, size = 4) +
  labs(x = NULL, y = "Daily Species Richness") +
  theme_minimal(base_size = 12, base_family = "Times New Roman") +
  theme(
    axis.text = element_text(family = "Times New Roman", size = 12),
    axis.title = element_text(family = "Times New Roman", size = 12),
    legend.title = element_text(family = "Times New Roman", size = 12),
    legend.text = element_text(family = "Times New Roman", size = 12),
    plot.title = element_text(family = "Times New Roman", size = 12),
    panel.background = element_rect(fill = "white", color = "white"),
    plot.background = element_rect(fill = "white", color = "white"),
    panel.grid.major = element_line(color = "gray90"),
    panel.grid.minor = element_line(color = "gray90")
  )

# Save the richness boxplot as a TIFF file
ggsave("Species_Richness_Boxplot.tiff", plot = last_plot(), width = 180, height = 140, units = "mm", dpi = 600)


###########################################################################
### 4. COMMUNITY COMPOSITION ANALYSIS: NMDS & ANOSIM
###########################################################################

# Create a presence/absence matrix (camera-level) for community composition
pa_matrix = observations_dry_season %>%
  distinct(Camera, Species) %>%
  mutate(present = 1) %>%
  pivot_wider(names_from = Species, values_from = present, values_fill = list(present = 0))

# Create metadata: one record per Camera with Area information
metadata = observations_dry_season %>%
  distinct(Camera, Area)

# Set Camera as row names for the presence/absence matrix using column_to_rownames
library(tibble)
species_matrix = pa_matrix %>%
  column_to_rownames(var = "Camera")

# Compute the Jaccard dissimilarity matrix
library(vegan)
diss_matrix = vegdist(species_matrix, method = "jaccard", binary = TRUE)
as.matrix(diss_matrix)  # Optional: view the resulting matrix

# Run ANOSIM with Area groupings from metadata
areas = metadata$Area
anosim_result = anosim(diss_matrix, grouping = areas)
summary(anosim_result)


###########################################################################
### 5. NMDS PLOT WITH CONVEX HULLS
###########################################################################

# Run NMDS based on the Jaccard dissimilarity matrix
nmds_result = metaMDS(diss_matrix, distance = "jaccard", k = 2, trymax = 100)
cat("NMDS Stress:", nmds_result$stress, "\n")
nmds_scores = as.data.frame(scores(nmds_result))
print(colnames(nmds_scores))  # Check for "NMDS1" and "NMDS2"

# Add Camera and Area information to NMDS scores
nmds_scores$Camera = rownames(nmds_scores)
nmds_scores$Area = metadata$Area  

# Compute convex hulls for each Area using ddply and chull
library(plyr)
hulls = ddply(nmds_scores, "Area", function(df) df[chull(df$NMDS1, df$NMDS2), ])

# Define custom colors and shapes for Areas
custom_colors = c("Dense Forest" = "darkorange2", 
                  "Sparse Forest" = "pink3", 
                  "Grassland" = "deepskyblue3")
custom_shapes = c("Dense Forest" = 15,
                   "Sparse Forest" = 16,
                   "Grassland" = 17)   

# Create the NMDS plot with points and convex hull polygons
nmds_plot <- ggplot(nmds_scores, aes(x = NMDS1, y = NMDS2, color = Area, fill = Area, shape = Area)) +
  geom_point(size = 4) +
  geom_polygon(data = hulls,
               aes(x = NMDS1, y = NMDS2, fill = Area, group = Area),
               color = "black", alpha = 0.3, inherit.aes = FALSE) +
  scale_color_manual(values = custom_colors) +
  scale_fill_manual(values = custom_colors) +
  scale_shape_manual(values = custom_shapes) +
  labs(title = "", x = "NMDS 1", y = "NMDS 2") +
  theme_minimal(base_family = "Times New Roman", base_size = 12) +
  theme(
    legend.position = "bottom",
    legend.title = element_blank(),
    plot.background = element_rect(fill = "white", color = NA),
    panel.background = element_rect(fill = "white", color = NA),
    panel.grid = element_line(color = "gray90"),
    text = element_text(family = "Times New Roman", size = 12)
  )

print(nmds_plot)

# Save the NMDS plot as a TIFF file
ggsave("NMDS_Plot.tiff", plot = nmds_plot, width = 180, height = 180, units = "mm", dpi = 600)

###########################################################################################
### 6. RAREFIED ABUNDANCE CURVES
###########################################################################################

# Load required libraries
library(iNEXT)
library(ggplot2)

# Read in species incidence frequency data
speciesdata = read.csv('Trapping_Data.csv')

# Rename columns to reflect habitat types
colnames(speciesdata) = c('Sparse Forest', 'Dense Forest', 'Grassland')

# View dataset (note: top row should contain number of trap days per habitat)
View(speciesdata)

# Run iNEXT rarefaction analysis with specified parameters
iNEXT_result = iNEXT(speciesdata, 
                     q = 0, 
                     datatype = 'incidence_freq', 
                     endpoint = 500, 
                     nboot = 1000, 
                     knots = 40)

# Plot the rarefaction curve using ggiNEXT
ggiNEXT(iNEXT_result, type = 1) + 
  labs(x = 'Trap Days', y = 'Number of Detected Species') + 
  theme_minimal() +
  theme(
    panel.grid = element_blank(),
    panel.background = element_rect(fill = "white", color = NA),
    plot.background = element_rect(fill = "white", color = NA),
    legend.background = element_rect(fill = "white", color = NA),
    axis.line = element_line(color = 'black', size = 0.5),
    axis.title.x = element_text(family = "Times New Roman", size = 12, color = "black", face = "bold", margin = margin(t = 15)),
    axis.title.y = element_text(family = "Times New Roman", size = 12, color = "black", face = "bold", margin = margin(r = 15)),
    axis.text.x  = element_text(family = "Times New Roman", size = 12, color = "black"),
    axis.text.y  = element_text(family = "Times New Roman", size = 12, color = "black"),
    plot.title = element_blank(),
    legend.position = 'bottom'
  )

# Save the rarefaction plot
ggsave("rarefaction.tiff", width = 180, height = 140, units = "mm", dpi = 600)

################################################################################################################
### 7. BAR GRAPH: NUMBER OF OBSERVATIONS PER SPECIES 
################################################################################################################

# Load necessary libraries
library(tidyverse)
library(ggpattern)
library(gridExtra)
library(grid)
library(dplyr)

# Read cleaned camera trap data
bargraphdata = read.csv('Full_Camera_Dataset_(Cleaned).csv')

# Summarize number of observations by species, area, and season
summarized_data = bargraphdata %>%
  dplyr::group_by(Species_Code, Area, Season) %>%
  dplyr::summarize(Total_Observations = dplyr::n(), .groups = 'drop') %>%
  dplyr::ungroup() %>%
  dplyr::group_by(Species_Code) %>%
  dplyr::mutate(Total_Species_Observations = sum(Total_Observations)) %>%
  dplyr::ungroup() %>%
  dplyr::arrange(desc(Total_Species_Observations))

# Tag top species for grouping in the plot
summarized_data$Species_Group <- ifelse(summarized_data$Species_Code %in% c('NANA', 'PRLO', 'ODVI'), 'Top Species', 'Other Species')

# Set factor levels for habitat area for consistent plotting
summarized_data$Area = factor(summarized_data$Area, 
                              levels = c('Grassland', 'Sparse Forest', 'Dense Forest'))

# Split data into top species and other species
top_species_data <- summarized_data %>% filter(Species_Group == 'Top Species')
other_species_data <- summarized_data %>% filter(Species_Group == 'Other Species')

# Plot: Top Species
top_species_plot = ggplot(top_species_data, 
                          aes(x = reorder(Species_Code, Total_Species_Observations), 
                              y = Total_Observations, 
                              fill = Area)) +
  geom_bar(stat = 'identity', width = 0.7, position = "stack") +
  scale_fill_manual(values = c('Dense Forest' = 'black', 
                               'Sparse Forest' = 'gray45',
                               'Grassland' = 'gray78'),
                    breaks = c('Dense Forest', 'Sparse Forest', 'Grassland')) +
  coord_flip() +
  scale_x_discrete(
    limits = c('ODVI', 'PRLO', 'NANA'),
    labels = c('white-tailed deer', 'racoon', 'white-nosed coati')
  ) +
  theme_minimal() +
  theme(
    panel.grid.major = element_blank(),
    panel.grid.minor = element_blank(),
    panel.background = element_blank(),
    plot.background = element_blank(),
    axis.line = element_line(color = "black"),
    axis.text = element_text(size = 12, family = 'Times New Roman', color = 'black'),
    axis.title = element_text(size = 12, family = 'Times New Roman', color = 'black'),
    axis.ticks = element_line(color = "black"),
    axis.ticks.length = unit(0.2, "cm"),
    axis.ticks.y = element_blank(),
    axis.ticks.x = element_blank(),
    plot.margin = margin(35, 10, 20, 34.25),
    plot.title = element_blank(),
    axis.title.x = element_blank(),
    axis.title.y = element_blank(),
    axis.text.x = element_text(size = 12, vjust = 0.5),
    legend.position = "none"
  ) +
  scale_y_continuous(expand = c(0, 0))

# Plot: Other Species
other_species_plot = ggplot(other_species_data, 
                            aes(x = reorder(Species_Code, Total_Species_Observations), 
                                y = Total_Observations, 
                                fill = Area)) +
  geom_bar(stat = 'identity', width = 0.7, position = "stack") +
  scale_fill_manual(values = c('Dense Forest' = 'black', 
                               'Sparse Forest' = 'gray45',
                               'Grassland' = 'gray78'),
                    breaks = c('Dense Forest', 'Sparse Forest', 'Grassland')) +
  coord_flip() +
  scale_x_discrete(
    limits = c('TUGR', 'ROSP', 'PUCO', 'CTSI', 'COSP', 'SPAN', 
               'CEIM', 'CRCI', 'SCVA', 'LEPA', 'DANO', 'CALA', 'DIMA'),
    labels = c('gray-colored thrush', 'rodent sp.', 'puma', 'black iguana', 'dove/pigeon sp.', 'spotted skunk',
               'white-faced capuchin', 'thicket tinamous', 'varigated squirrel', 'ocelot', 
               'nine-banded armadillo', 'coyote', 'southern opossum')
  ) +
  theme_minimal() +
  theme(
    panel.grid.major = element_blank(),
    panel.grid.minor = element_blank(),
    panel.background = element_blank(),
    plot.background = element_blank(),
    axis.line = element_line(color = "black"),
    axis.text = element_text(size = 12, family = 'Times New Roman', color = 'black'),
    axis.title = element_text(size = 12, family = 'Times New Roman', color = 'black'),
    plot.margin = margin(0, 10, 0, 10),
    plot.title = element_blank(),
    axis.title.x = element_blank(),
    axis.title.y = element_blank(),
    legend.position = "bottom",
    legend.box = "horizontal",
    legend.title = element_blank(),
    legend.text = element_text(size = 12, family = 'Times New Roman', color = 'black')
  ) +
  scale_y_continuous(expand = c(0, 0))

# Arrange both plots vertically
barchart = grid.arrange(top_species_plot, other_species_plot, ncol = 1, heights = c(0.55, 1.45))

# Save the combined bar graph
ggsave("bargraph.tiff", plot = barchart, width = 260, height = 190, units = "mm", dpi = 300, bg = 'white')
